# Supplementary material for: RNA N6-methyladenosine demethylase FTO promotes breast tumor progression through inhibiting BNIP3
Source: Mol Cancer. 2019 Mar 28;18:46. doi: 10.1186/s12943-019-1004-4 (PMC6437932; doi:10.1186/s12943-019-1004-4)
Supplement: Supplementary file 1 — Table S1. Primer lists used in this study. (XLSX 10 kb) [file 12943_2019_1004_MOESM1_ESM.xlsx]

## Sheet: Sheet1
Primer sequences used to construct plasmids in this study.
Construct	Species	Direction	Sequence (5' - 3')
shFTO-1	Human	Forward	CCGGTCACCAAGGAGACTGCTATTTCTCGAGAAATAGCAGTCTCCTTGGTGATTTTT G
	Human	Reverse	AATTCAAAAATCACCAAGGAGACTGCTATTTCTCGAGAAATAGCAGTCTCCTTGGTGA
shFTO-2	Human	Forward	CCGGTCTCGCATCCTCATTGGTAATCTCGAGATTACCAATGAGGATGCGAGATTTTTG
	Human	Reverse	AATTCAAAAATCTCGCATCCTCATTGGTAATCTCGAGATTACCAATGAGGATGCGAGA
shFTO	Mouse	Forward	CCGGGTCTCGTTGAAATCCTTTGATCTCGAG ATCAAAGGATTTCAACGAGACTTTTTG
	Mouse	Reverse	AATTCAAAAAGTCTCGTTGAAATCCTTTGATCTCGAGATCAAAGGATTTCAACGAGAC
shBNIP3-1	Human	Forward	CCGGGCCTCGGTTTCTATTTATAATCTCGAGATTATAAATAGAAACCGAGGCTTTTTG
	Human	Reverse	AATTCAAAAAGCCTCGGTTTCTATTTATAATCTCGAGATTATAAATAGAAACCGAGGC
shBNIP3-2	Human	Forward	CCGGGAACTGCACTTCAGCAATAATCTCGAG ATTATTGCTGAAGTGCAGTTCTTTTTG
	Human	Reverse	AATTCAAAAAGAACTGCACTTCAGCAATAATCTCGAGATTATTGCTGAAGTGCAGTTC
shBNIP3	Mouse	Forward	CCGGGCATGAGAAACACAAGCGTTACTCGAGTAACGCTTGTGTTTCTCATGCTTTTTG
	Mouse	Reverse	AATTCAAAAAGCATGAGAAACACAAGCGTTACTCGAGTAACGCTTGTGTTTCTCATGC
Primer sequences for real-time RT-PCRs used in this study.
Construct	Species	Direction	Sequence (5' - 3')
FTO	Human	Forward	ACTTGGCTCCCTTATCTGACC
	Human	Reverse	TGTGCAGTGTGAGAAAGGCTT
BNIP3	Human	Forward	TGAGTCTGGACGGAGTAGCTC
	Human	Reverse	CCCTGTTGGTATCTTGTGGTGT
YTHDF2	Human	Forward	AGCCCCACTTCCTACCAGATG
	Human	Reverse	TGAGAACTGTTATTTCCCCATGC
GAPDH	Human	Forward	GTCTCCTCTGACTTCAACAGCG
	Human	Reverse	ACCACCCTGTTGCTGTAGCCAA
Primer sequences for RIP-PCRs used in this study.
RIP BNIP3 Positive	Human	Forward	AACCTCCACCAGCACCTTTT
	Human	Reverse	GGAACGCAGCATTTACAGAAC
RIP BNIP3 Negative	Human	Forward	CTGCTGAAGGCACCTACTCA
	Human	Reverse	GCACACAAAAGTTGAACACAAAG
GAPDH	Human	Forward	GTCTCCTCTGACTTCAACAGCG
	Human	Reverse	ACCACCCTGTTGCTGTAGCCAA
