# Supplementary material for: RNA N6-methyladenosine demethylase FTO promotes breast tumor progression through inhibiting BNIP3
Source: Mol Cancer. 2019 Mar 28;18:46. doi: 10.1186/s12943-019-1004-4 (PMC6437932; doi:10.1186/s12943-019-1004-4)
Supplement: Supplementary file 4 — Table S2. Differentially expressed genes in FTO-knockdown MDA-MB-231 cells. (XLSX 764 kb) [file 12943_2019_1004_MOESM4_ESM.xlsx]

## Sheet: Table S2.xls
Gene name	MDA-MB-231	s231-ftosh1
LINC01224	13	64
DACH1	13	33
MORF4L2	3586	4780
ZCCHC18	3	29
RP11-967K21.1	16	21
PHEX	27	15
TCEAL3-AS1	0	0
DNM1P41	1	4
NPHP3-ACAD11	901	641
TFP1	15	1
SLCO2A1	39	0
TOPBP1	3591	3418
SRPRB	2107	1097
RAB6B	522	23
ADAM17	1861	3574
RP11-400L8.2	4	2
GRHL1	242	167
IAH1	492	960
KLF11	927	1193
RP11-214N9.1	18	0
CYS1	115	160
AC104794.4	0	1
TLL2	25	13
SHCBP1	2118	2518
MSTRG.10523	0	0
GPT2	3334	2494
RP11-46D6.1	197	119
DNAJA2	4366	3831
RP11-169E6.1	6	3
UBE2MP1	71	90
SLC6A10P	5	0
GOLGA6A	1	0
PTPN4	524	277
SERPINB12	2	0
MSTRG.5661	3	1
MIR614	19023	10134
DDX47	5651	3119
RP11-392P7.6	84	39
GPRC5D	13	8
COLCA1	2	0
FGF23	0	0
PRKAR2B	906	346
ADGRG5	84	2
MSTRG.17235	0	121
MSTRG.13774	4	24
RP11-114O18.1	0	0
GLRX3	2781	3916
PTPRE	875	1655
RP11-4C20.3	8	2
MSTRG.3846	0	1
BNIP3	1497	4480
MSTRG.3844	0	0
PPP2R2D	734	913
PACSIN2	5355	6079
TTLL12	6050	3102
BIK	592	43
MSTRG.18710	1	1
TSPO	4974	3601
MCAT	1055	516
RPL23AP21	0	0
RP11-265E18.1	0	0
ESM1	0	0
C12orf66	198	205
TUBA3E	1	1
RPS11P6	3	4
RP11-114F3.2	1	4
RP11-290I21.2	0	0
GNS	2349	6107
MZT2B	4929	7821
RP11-314A15.2	0	3
ADTRP	21	23
DCDC2C	0	2
RP11-407P15.2	0	0
DLG3-AS1	0	2
LINC01659	0	0
RP11-430C7.4	1	7
CTD-2616J11.14	0	3
MYOM2	42	54
EVX1	5	0
RP13-349O20.2	32	39
CICP17	0	0
HAO1	0	0
RP11-452N17.1	34	15
EIF3LP3	1	0
AP001626.2	7	2
LINC01759	22	0
RP3-510D11.4	0	0
ENO1-IT1	29	13
ENO1-AS1	2	3
RP11-740P5.3	0	0
MIR34AHG	1	10
RP11-58A11.2	7	1
MSTRG.201	0	0
ENO1	100557	76357
MIR6728	4	1
RP11-462G12.2	7	67
ADCY9	1022	1925
ZNF75A	129	306
TFAP4	1969	985
SLX4	1200	977
MSTRG.9995	32	21
C1QTNF1	62	26
DNASE1	603	295
CIB4	0	0
RP11-440D17.4	6	0
PRKG2	25	18
GIMAP8	0	0
ABCC10	1756	1056
MSTRG.19848	15	23
GCNT4	24	24
EFCAB1	0	0
RP11-392P7.1	12	5
P2RX6P	2	3
RGP1	1102	4234
TLN1	13332	23492
CREB3	1369	2508
MIR6853	1	1
GBA2	2127	2432
HINT2	548	861
TMEM8B	166	112
FAM221B	1	0
PCGF7P	0	1
MSTRG.20076	80	0
SPATA6	47	5
RP11-214K3.21	0	2
RP11-214K3.20	4	3
EDEM2	1108	1178
CTC-353G13.1	0	0
RP11-254F7.2	22	163
CCM2L	23	0
CLPSL2	0	1
TEC	141	277
RP11-18B3.2	2	2
ATP10D	480	1025
COMMD8	834	742
TXK	32	67
SLAIN2	2776	3577
AC092597.3	0	2
AL121578.2	0	0
NPBWR2	0	0
RP11-480G7.2	0	0
ZNF815P	44	57
RP11-1148L6.9	21	2
TBC1D25	286	325
RP11-1148L6.5	70	26
RBM3	5473	6577
PORCN	2967	2848
SUV39H1	1610	1171
WDR13	1911	1858
RP11-689P11.3	0	0
TRMT44	906	291
SH3TC1	371	179
HTRA3	46	96
ACOX3	592	455
MSTRG.20520	19	60
MYH7B	42	83
TRPC4AP	4320	5595
ACSS2	1790	2692
GGT7	510	85
PROCR	2341	1022
GSS	4176	4264
ACOXL-AS1	1	9
BCL2L11	795	436
TMEM87B	973	3492
AACSP1	94	0
GLRA3	0	0
MERTK	703	1642
ZC3H8	230	161
RP11-158M2.3	13	4
NDUFB2	2303	2458
NDUFB2-AS1	32	30
AGK	611	897
RP5-894A10.2	1602	1742
MRPS33	1007	984
RP5-894A10.6	0	66
DENND2A	51	333
UHMK1	7618	5358
GRIP1	16	88
CHD4	15483	10060
ING4	178	254
NRIP2	27	20
ITFG2	341	284
FOXM1	4482	7692
RP11-372B4.3	13	0
TULP3	1828	1721
LPAR5	231	133
NOP2	6629	2462
VENTXP3	0	0
KPNA3	3757	2181
PARP4	3963	3778
LEMD1-AS1	0	0
RP11-694I15.7	9	7
SNORA55	3	2
RP11-271M24.2	3	0
RP11-774O3.3	0	33
MUSK	0	13
RPL13AP20	291	585
SLU7	1961	2558
MIEF2	662	665
RP1-37N7.1	0	0
RP1-37N7.5	0	0
GID4	687	180
AC087163.2	16	1
CTB-47B11.3	1	0
NIPAL4	0	0
ZBED8	175	143
CCNJL	317	1040
LRRC24	4732	4460
XKR5	0	0
KIFC2	4796	3530
PPP1R16A	9189	6370
FOXH1	25	25
RECQL4	16016	11223
MFSD3	579	716
LRRC14	1701	1722
CTD-2517M22.17	243	60
STK17B	1096	1876
RP11-347P5.1	0	2
SATB2	708	1956
COQ10B	1516	1796
PGAP1	174	405
MOB4	15435	7476
LINC01429	0	0
SATB2-AS1	14	16
HSPD1	40147	19390
CTD-2542L18.1	0	0
USP10	6993	5416
RP11-254F19.4	0	3
GSE1	5196	5607
KCNE4	0	2
KRT8P10	16	6
RP1-63G5.7	9	4
MSTRG.23187	1	0
HSPA1L	11	30
HSPA1B	8810	15211
VARS	18042	13377
Y_RNA	1	0
VWA7	310	53
MSTRG.23188	1	1
RLN1	0	1
ADAM1B	0	0
KRT8P50	0	1
SMIM2	0	0
RP11-21L19.1	0	2
FTCD-AS1	0	0
OR10H1	5	0
RP11-534L20.4	0	0
AP000439.3	4	0
RPL7P22	6	5
XXyac-YM21GA2.4	0	0
MSTRG.27252	21	8
BOLA3	974	830
BOLA3-AS1	28	4
CDC14B	1037	1271
WBP1	2650	1642
MOGS	2854	2131
DQX1	9	2
MRPL53	1122	916
TTC31	644	435
RP11-535M15.1	17	65
RP11-535M15.2	1	0
RP11-361L15.4	1798	1768
NDRG4	129	48
SETD6	1233	681
CNOT1	10035	7514
RP11-481J2.4	0	7
AC003090.1	2	0
AC027119.1	8	0
DRAIC	0	2
RP13-977J11.6	4	4
RPL34P33	0	3
HEY2	11	9
RP11-104O19.4	0	2
RP4-798A10.7	12	0
RP11-45A17.4	6	0
STARD5	141	22
TSPEAR	5	8
ANKRD22	10	0
ABHD17AP4	2	2
CTD-2224J9.8	1	1
NUP85	5005	3532
NT5C	1282	949
TMEM104	2306	2196
SLC16A5	3585	1681
RP11-649A18.4	35	12
SUMO2	31720	16178
RP11-4C20.4	8	11
RP11-346C20.4	0	2
IFNA1	0	0
CTD-2538C1.3	1	2
RP5-991G20.2	3	1
ZFHX3	924	2036
SIRPB2	3633	3143
STK35	4188	2343
ACTG1P3	0	2
TMEM74B	209	2
SNPH	554	722
SDCBP2	15136	19058
RP11-314N13.9	0	2
SDCBP2-AS1	85	101
SIRPA	887	41
SERPINB3	0	0
ASB2	11	97
SRSF1	19229	7211
RP11-159D12.6	59	29
RN7SL449P	0	0
DYNLL2	13187	845
RP11-426D19.1	5	0
RP11-118E18.1	0	0
FOXO1B	3	0
SCUBE1	311	0
ANKRD20A21P	8	0
C1QTNF1-AS1	2	0
NKG7	3	2
WDR45BP1	7	10
LINC01776	3	20
RP11-61J19.2	0	0
AL133245.2	0	0
VNN2	0	7
HLX	128	109
2018-03-01	1085	374
IARS2	5479	4975
ABCF2P1	4	0
RP11-144L1.8	2	0
SH3PXD2A-AS1	1	0
MIR936	155	271
SFR1	621	394
GSTO1	3590	5838
ITPRIP	1	3
GSTO2	2077	26
CXCL8	333	3103
XRRA1	416	346
AP000560.3	0	0
TPBGL	5	0
RNF169	1655	1435
SPCS2	2984	3573
RP11-147I3.1	8	4
RP11-11N9.4	82	57
ARRB1	871	978
MSTRG.25862	59	27
MSTRG.20817	44	49
LL0XNC01-116E7.4	3	11
RP3-342P20.2	0	8
PABPC4	16160	9276
RP11-69E11.8	17	6
MYCL	276	31
MFSD2A	703	616
RP11-3D4.2	283	400
BTLA	14	0
RLF	1296	973
CTA-126B4.7	3	3
ARVCF	1709	374
MIR4761	2288	3814
SNORA77	7271	3802
MIR6816	3	1
AC000078.5	0	0
TXNRD2	1124	1137
ZNF74	589	206
MSTRG.18170	60	75
TRMT2A	3077	1988
MIR3618	2822	1422
AC083843.2	3	0
ONECUT1	5	0
POTEC	0	1
SPRY3	7	8
CCDC63	18	0
PCBP3	67	140
RP11-50D9.1	57	0
SOHLH1	0	0
RP11-495P10.3	0	0
LIFR	257	269
LIFR-AS1	4	22
CTD-2263F21.1	12	65
EGFLAM-AS1	0	0
RPS4XP6	2	5
MSTRG.9247	10	25
MSTRG.9244	28	26
PCLAF	3953	2282
CTD-2017F17.2	0	17
PIF1	683	832
PLEKHO2	563	1104
TRIP4	754	568
TRIM74	503	466
RP11-567M16.3	0	2
FAM205BP	0	0
ARPC3P5	3	0
RP1-290I10.2	0	0
NCAN	18	0
RP11-5O23.1	2	0
RP11-530C5.1	33	26
PPP1R12A	2125	2130
RP11-84G21.1	31	79
CCDC59	1579	956
METTL25	60	41
SLC6A15	0	0
C10orf90	5	29
RP11-465B22.3	180	268
RP11-54O7.18	185	129
TNFRSF18	2348	11
PERM1	30	2
SDF4	9831	7471
NOC2L	20221	7877
PLEKHN1	4704	1872
MSTRG.58	10	14
RNF223	136	47
PGGT1B	958	764
NLGN3	102	76
RP11-597D13.7	0	8
RPL21P11	3	1
SOSTDC1	0	3
RP11-114F3.4	1	3
TMEM5	525	665
PABPC1P4	25	14
DPY19L2	2	0
RP11-415I12.3	3	2
RP11-415I12.2	0	0
KLB	6	3
SEC23A	4046	3506
SSTR1	0	0
RP11-545M17.1	0	0
GEMIN2	494	308
RP11-545M17.3	2	0
PPP2R3C	575	936
FAM177A1	805	890
RP11-561B11.2	5509	6653
RP11-85K15.3	0	2
LINC02012	0	0
CRYBB1	0	1
CTB-113P19.4	3	0
FBXL17	327	402
MSTRG.26388	78	321
AGXT2	1	0
NDUFA6	2567	1511
MSTRG.22063	62	236
NEIL3	606	359
C1QL2	2	0
IL4	0	0
RP11-477N12.5	0	0
UFSP1	0	40
RP11-944L7.4	4	4
ZNF180	168	183
BTBD16	2	2
RP11-313L6.2	0	0
RP11-410K21.2	1	0
TBX19	82	58
EPB42	0	1
CTD-2036P10.6	0	2
UBR1	1410	1036
ADAL	93	176
RP11-546B15.1	2	0
TMEM87A	1749	979
RP11-164J13.1	308	461
ZNF106	2341	2283
RP11-300D11.3	2	0
AVPR2	32	8
ISLR2	5	2
MYH7	0	0
REXO1L8P	0	0
KC6	0	0
FKBP4	15755	5447
TPO	8	2
PDE1C	3	12
SOHLH2	0	30
LINC01322	0	0
AC011290.4	4	0
ABCA1	91	173
AC024937.6	5	3
MCOLN2	172	290
RPF2P1	7	2
CAMK2N2	375	1007
EPHB3	285	39
ALG3	2463	3432
ECE2	406	338
VWA5B2	487	6
MIR1224	2	0
ABCF3	3727	3879
PSMD2	33984	40702
DVL3	6287	9151
AP2M1	15496	14376
PON1	0	5
HTR1D	300	640
EPHB2	3859	7367
ZBTB40-IT1	7	4
ZBTB40	2159	2716
LDLRAD2	70	171
PCDHGA2	0	3
TULP2	1	0
ICK	1138	1661
DLX6	0	0
RTP5	0	0
ZNF248	245	270
SLC31A1	461	550
POU6F1	123	158
DYDC1	2	0
CALML5	0	0
RALY-AS1	27	51
RP5-1125A11.7	14	19
ZNF341-AS1	1	19
XKR6	24	97
PXMP4	365	321
CDK5RAP1	1999	1700
CBFA2T2	619	894
C5orf22	727	1115
PLP1	0	0
PAX5	0	2
MTMR12	1674	1640
DROSHA	2980	2940
MTCO3P43	0	2
GOLPH3	3153	3376
RPS26P28	4	1
PAGE2	3	0
SLC46A2	2	5
MSTRG.12963	37	0
NAPSA	53	15
NAPSB	2	0
C19orf81	123	2
CTB-191K22.6	3	2
SPIB	8443	7173
CLEC11A	284	14
EMC10	3948	3912
FAM71E1	58	4
RP1-172H20.4	9	0
STOX1	46	62
H2AFB1	1	1
F8A1	0	129
AC005301.9	0	0
FUNDC2	951	802
MTCP1	243	286
BRCC3	388	622
RP11-143H17.1	0	0
LINC02167	0	0
TDRD15	0	0
ATF4P4	2	1
AC007256.5	0	0
STRADB	502	869
TRAK2	1447	2417
CASP8	721	973
MSTRG.16623	8	11
CFLAR-AS1	7	4
TMEM237	1185	1398
Vault	1507	2103
RP5-837J1.6	0	0
RP11-686D22.8	3	0
SLFN12	112	369
SLFN11	3	11
ZNF830	696	360
LIG3	2079	774
SLFN13	20	255
CCT6B	18	18
MSTRG.22176	0	0
HSD17B4	3324	3139
SNCAIP	13	14
HLA-DPA1	19	5
TAP1	2212	1632
PSMB9	219	805
PSMB8	328	1500
XXbac-BPG181M17.5	171	102
COL11A2	329	81
HLA-DPB1	9	3
XXbac-BPG181M17.4	10835	10957
SLFNL1	61	36
RP11-419I17.1	261	1
RP11-419I17.2	2	3
FAM86B2	88	23
MSTRG.25686	15	0
RP11-303G3.6	0	0
SLC7A2	700	844
C11orf53	0	0
MYCNOS	0	0
RP11-338C15.5	0	0
PPCS	738	1173
ATP13A5	0	1
CICP20	0	0
MCF2L-AS1	9	0
RP11-553K8.5	0	0
FOXC1	1	0
GMDS	771	875
SNORD96A	41258	33652
TRIM52-AS1	265	342
TRIM52	150	0
SEC14L3	0	0
CTC-338M12.13	4	3
WRNIP1	4413	2777
FOXCUT	5	3
RP11-7F18.2	0	5
RPL7	43238	16058
PPP1R42	2765	1575
RP11-409C19.2	0	0
RP11-453N18.1	6	0
ARFGEF1	1330	1836
RP11-681B3.4	9	8
SIX3-AS1	7	0
SPDYE14P	7	8
PMS2P6	20	19
TRIM73	2442	1013
PMS2P2	34	31
AC006014.8	4	5
AKR1B15	1	2
KLF10	2761	2099
KB-1042C11.5	17	40
KB-1410C5.5	0	3
YWHAZ	33260	35584
UBR5	5207	3562
KB-1732A1.1	81	140
UBR5-AS1	14	8
AZIN1	7645	9657
CTSLP2	1	0
MICALL1	1799	2047
MICALL2	2742	607
POLR2I	2354	2232
GCAT	1969	334
TRIOBP	6140	4445
ELFN1-AS1	163	0
ZNF146	4448	3059
AC002116.7	27	18
MSTRG.14410	16	16
ZNF565	71	58
RP11-1246C19.1	20870	5921
MAD1L1	1956	2337
CLIP3	30	62
THAP8	103	135
AC002401.1	4	0
ZNF780A	162	197
RP11-388N2.1	0	0
RP1-140K8.2	0	0
CICP26	1	2
RPSAP44	0	0
RP11-219A15.4	0	0
AF131216.6	2	0
PRB2	0	0
RP4-564F22.7	3	0
RP11-130C6.1	0	0
SNX18P25	0	0
PAGE2B	0	0
ZNF487	35	26
GC	0	2
RFWD3	4247	3580
GLG1	10923	7420
PMFBP1	33	38
DHX38	5463	4748
RP11-384M15.3	1	2
NRK	10	63
KRT18P39	1	0
AC009120.4	0	0
TIMM29	33	359
C12orf77	0	0
CD164	4166	2762
MSTRG.25900	0	0
NDUFB4P12	0	3
GPR157	698	399
GUSBP3	3	4
RBM43	149	29
LINC00905	0	0
LRRC55	0	0
RP11-90H3.1	20	9
VMP1	4922	2935
PTRH2	514	803
MCM2	13426	8969
YPEL2	132	95
SUPT4H1	2488	915
TPRA1	1577	6399
DHX40	2887	1091
RP11-305F5.2	12	3
CLTC	21681	16319
RP11-302L19.1	2	0
AC005808.3	1	0
SDCCAG8	402	298
AC011523.2	0	0
HIF1A-AS1	3	10
CTD-2302E22.4	0	0
C1orf100	0	3
PPP2R5E	2099	1743
TGIF2P1	6	0
RP11-518L10.5	2518	2803
TMEM30B	0	13
PRKCH	276	165
SLC38A6	160	304
CEP170	2767	3812
LINC01882	0	0
LINC01168	0	0
KIAA1143	1417	1725
RP11-348P10.2	0	0
ZNF660	405	350
ZNF445	1700	888
ZNF852	54	49
ZNF35	71	66
MPRIPP1	0	12
RBM46	3	0
ADAMTS7P4	1	0
SLA	0	0
NTHL1	943	577
PRSS27	30	65
PGP	3088	1299
MLST8	2964	1772
RP11-304L19.11	51	31
ECI1	3487	1926
E4F1	3246	1843
RP11-304L19.13	13	16
SLC33A1	687	850
PLCH1	191	173
PLCH1-AS2	1	0
DHX36	1679	2215
RP11-73M7.9	6	5
PEF1	1901	2380
KHDRBS1	6113	4196
COL16A1	195	232
TMEM39B	1027	1108
CTD-2134A5.3	0	1
PPP1R13B	649	341
XRCC3	1613	1200
ZFYVE21	1395	746
RP3-323A16.1	322	9
RP11-496D24.2	0	2
FGF10	0	0
RP11-631N16.2	29	51
MRPL11	2826	1795
LRFN4	4307	2764
DPP3	4296	4989
CTD-3074O7.5	53	144
PELI3	337	365
RPS4XP22	0	0
GRK2	7072	5172
ZDHHC24	452	272
TMPRSS11D	0	1
GNRHR	2	2
RP11-453E17.3	3	6
UBA6-AS1	150	227
ST3GAL1P1	0	0
TMPRSS11A	0	0
ZYG11B	1076	706
MSTRG.986	0	12
COA7	283	397
TSEN15P2	0	0
RP4-657D16.6	0	0
NRDC	7305	7045
KRT8P5	5	0
CYP26C1	2	0
EIF4E1B	6	0
DIMT1	1576	1233
KIF2A	1620	1739
RP11-688I9.2	1	0
LRRC70	1425	1464
MSTRG.5396	14	19
SREK1IP1	1272	1204
NFRKB	1937	1648
LINC00315	3	2
RP11-402G3.3	0	3
NR5A2	55	6
MPP6	1389	645
RP11-57A19.2	5	7
RSL24D1P11	0	0
AP4M1	984	1019
HK2P1	4	3
FXYD6	11	0
CTD-2561J22.2	8	28
SNORA13	6	7
RPL21P132	1	0
MSTRG.7097	2	2
DNAJC22	1027	454
RP11-386G11.10	7749	9602
RP11-302B13.5	4406	7849
RND1	81	64
CCDC65	68	48
WNT10B	493	70
RHEBL1	102	300
DDX23	5138	4028
SNORA69	4255	4509
UPF3B	684	695
RNF113A	348	770
NDUFA1	2251	2844
KCNJ2-AS1	0	0
NKRF	127	1061
2018-09-06	491	382
EOMES	63	0
AP003385.2	0	0
ZBTB33	1281	1352
AKAP14	0	0
TNFAIP8L3	26	42
KIAA1324	63	58
REM2	15	38
RP11-665I14.1	4	0
AJAP1	0	0
VCAM1	2	0
LINC01239	0	0
CNOT6	1700	1137
RP4-771M4.3	0	2
PNMA6A	0	0
MIR3142HG	26	0
DPY19L1P1	19	31
NHLRC2	1786	1491
CASP7	854	772
RP11-203M5.7	26	9
APEX1	7549	4221
RP11-903H12.3	0	0
OSGEP	701	1198
RP11-903H12.5	213	279
TEP1	1707	1361
PNP	4289	2569
LINC01732	0	0
MSTRG.7538	6	0
BBOF1	158	106
LINC01807	1	0
ALDH6A1	341	724
GBP5	15	39
SPTBN1	10336	21114
SLC25A13	1067	1788
RP11-241F15.10	0	0
PRPH2	0	0
KRTAP19-1	0	0
AFAP1L2	371	1083
RRS1-AS1	0	0
CDO1	6	0
FOXRED2	720	1276
ASGR1	24	41
APOL6	250	1736
MSTRG.6592	2	19
ISCA1P6	1	2
RP1-78B3.1	4	0
CKAP4	5151	14204
PSMB1	6374	4453
LINC01314	3	12
MSTRG.24008	4	2
RP11-439L18.1	0	0
REPS1	1485	1022
ECT2L	9	5
CCRL1P1	4	0
HIVEP2	740	1405
ADGRG6	2600	3217
AC008993.3	0	0
ZNF607	208	185
FXN	459	274
RP4-714D9.4	0	0
ABT1	2213	2183
CTB-78O21.1	4	0
SOST	0	3
FAT3	49	394
GCK	12	0
CTC-445B21.1	0	0
IRGM	0	0
FAM122A	646	0
RP11-86H7.6	2	0
CTB-167G5.7	0	0
RP11-170K4.2	0	0
CCDC166	1	0
MSTRG.22992	0	6
RP3-509L4.3	2	0
MAN1A1	957	1104
RP3-354N19.3	2	2
GJA1	272	729
MCM9	512	290
ASF1A	244	190
RP11-351A11.1	2	0
TMEM161B-AS1	140	68
LINC02060	2	0
CETN3	773	1236
MBLAC2	274	349
AC016712.2	1	0
RP11-579D7.8	0	0
RP11-227G15.8	0	0
RP11-571I18.4	0	2
RP11-405M12.3	2	1
TMEM161BP1	0	2
LRRIQ4	0	3
KRT6A	7	0
CTD-2240E14.4	9	0
PIN1	3632	3952
C19orf66	748	710
UBL5	4014	5283
FBXL12	830	897
SMIM23	1	0
ZNF562	303	199
OLFM2	843	9
NDRG1	3763	6668
MSTRG.26513	2	0
MSTRG.26510	0	0
XDH	84	10
RP11-629O1.2	0	18
ST3GAL1	755	1118
KHDRBS3	542	455
RP11-93H24.3	14	0
WIPF2	3069	3281
MSL1	4192	4060
RARA	1789	1140
CDC6	4646	4988
CTD-2267D19.1	0	0
RARA-AS1	50	86
CTD-2267D19.3	245	352
IGFBP4	21392	32029
MSTRG.12068	43	174
CH507-152C13.3	2	0
CH507-152C13.6	16	34
MSTRG.17745	2	1
U2AF1L5	3214	1845
CBSL	3	0
CH507-236L23.5	1	0
uc_338	768	1081
AC005076.5	7	15
NRP1	2567	11450
RP11-342D11.2	0	6
PARD3	2199	2667
ACVR1	721	1456
BAZ2B	443	618
DBF4	1825	1357
GPD2	1702	1838
SRI	2738	2087
STEAP4	6	9
MTHFD1P1	3	0
FAAH2	39	0
HUWE1	10980	5996
ZXDB	796	621
MAGED2	1575	2415
RRAGB	255	270
CNN2P6	0	0
LINC01524	0	0
AC026167.1	2	0
CTD-2006C1.12	2	2
UG0898H09	0	0
LINC02169	0	0
RP11-278J20.2	0	0
NPM2	198	1
REEP4	3131	2196
RP11-437B10.1	3200	2635
RP11-20G13.1	5	1
RTN3	4536	4549
C11orf95	1781	2269
RP11-522B15.3	5064	6775
SLC3A2	17057	11066
SNORD30	3299	1575
TRAF4	5822	4803
LZTS1	422	4
RNA5SP257	1	0
ATP6V1B2	1605	1692
INTS10	2856	1246
XPO7	3544	3448
BEND7	560	1753
SEPHS1	3841	4014
SEC61A2	454	389
OPTN	1903	4915
MCM10	3092	2216
STRA6	11	0
CDC123	5981	3762
NUDT5	3347	2237
RPL23AP1	115	61
HLA-V	12	0
XXbac-BPG170G13.32	3	0
HCG4	5	0
MSTRG.15240	0	16
WDR35	1165	1342
MRPL17	1686	2051
RHOB	0	1785
AC023137.2	0	0
AC012065.4	3	0
PUM2	3185	2930
HS1BP3	715	1216
APBB1	603	642
SMPD1	515	2875
GPR45	5	0
NUP98	6618	7197
HCFC2	294	208
CFAP46	78	8
KRT18P6	0	0
NAP1L4P1	0	0
AF196972.9	0	2
CTD-2027I19.2	0	0
NMD3P1	4	3
KB-1125A3.11	0	1
GSTT2B	787	416
DERL3	11	37
SMARCB1	5376	3087
MIF-AS1	3004	1253
KB-1125A3.12	0	5
SLC2A11	19342	11763
KB-1572G7.3	560	371
KB-1572G7.5	3	1
LYPD3	285	161
PSG8-AS1	0	0
CEACAMP6	0	0
DNAJA3	5138	2524
PSG8	0	1
RP11-295D4.5	0	0
MEGF8	4492	3886
ZNF500	1907	1107
C16orf71	43	7
SCN2B	3	0
TERF2IP	1895	1804
LIPE	679	526
LIPE-AS1	56	79
AC079779.4	0	3
AL359736.1	2	0
OMA1	411	341
TYMP	1916	1299
ARSA	636	282
MIOX	702	679
NCAPH2	4270	2687
LMF2	4709	5324
CTC-490G23.6	0	0
CEACAMP8	0	0
PSG11	0	0
CEACAMP9	0	0
PSG2	3	0
PSG5	0	5
AC008074.3	0	1
RFKP2	2	0
RP11-213G6.2	0	0
RP11-37N22.1	1	0
RP11-667F9.1	0	0
LINC02056	0	3
RP11-336K24.5	0	1
RP11-18H7.1	8	22
LRRC58	144	2956
POPDC2	915	1088
GSK3B	1731	1919
NDUFB4	2242	1499
RP11-174O3.3	20	12
ARID3A	1495	921
AC005391.2	1	1
ARR3	3	9
RP11-383C5.5	5	6
R3HDM4	3739	3997
RP11-737O24.3	16	8
RP11-737O24.5	0	0
RP11-737O24.1	0	0
RP11-737O24.2	0	1
CBX3P2	2	12
SMCHD1	2699	2566
KANSL1-AS1	7	5
MSTRG.19539	0	0
WNT3	322	446
NSFP1	2624	1575
RP11-995C19.2	2	1
LRRC37A2	289	223
FAM215B	160	249
NCSTN	3417	6834
KANSL1	2369	1756
RP11-21K12.2	6	0
SLC15A4	1327	2547
UBC	15827	10254
STX2	1085	1421
RAN	25429	20727
RP11-989F5.3	3	2
RP11-989F5.1	6	2
RPL22P19	0	0
MGST3	1173	1522
MSTRG.15392	47	59
RP5-884M6.1	11	88
SPATA13-AS1	1	0
CENPJ	996	889
SDHC	3261	3617
NR1I3	17	13
HSD17B7	389	563
SACS	3388	1650
RP11-359K18.4	8	8
TUBD1	589	246
MYH15	491	31
RP11-312J18.5	0	42
PIGM	0	382
RP11-83B20.8	0	0
C8orf22	0	0
MSTRG.27556	0	0
COPA	7913	7127
AL133243.2	13	22
PTGES2-AS1	4	21
LINC01907	0	0
IGKV1-12	0	0
RP11-406D1.2	0	1
RP1-313L4.3	0	2
AC013733.3	4	0
HNRNPA1P30	1	2
RP11-408P14.1	0	0
AC009014.3	0	1
RN7SKP192	0	4
RP11-42O15.2	2	0
VCL	8977	11146
LINC00977	2	0
KAT6B	730	556
ZSWIM8	3164	4405
DUSP13	5	3
ZSWIM8-AS1	693	708
SAMD8	1277	1795
CTD-2007H18.1	0	3
AC012368.1	3	0
SSX5	0	0
CD96	6	0
RP11-631M21.7	6	0
DLG1	2880	4050
HSD52	4	0
TNFRSF1B	90	481
MIIP	2537	1191
MTHFR	371	683
NPPA-AS1_3	838	877
NPPA	4	3
MIR6729	5	1
RP11-77P6.2	55	43
MSTRG.26698	0	11
AC024560.3	651	954
RP11-317F20.3	4	0
RP5-994D16.3	12	6
FAM212B-AS1	10	0
GPR50	0	0
S100PBP	904	1056
SRSF10P1	0	0
RAB17	836	205
TRIM62	257	206
NRN1	7	0
SLC14A1	3	39
RP5-908M14.5	0	0
RP11-93H12.4	0	0
RP11-566K19.5	0	0
RPL17P34	2	1
RP11-566K19.6	2119	1479
SNORD3C	7	3
ADAMTS15	202	300
SYNC	60	104
PDCD6IPP1	19	2
RP11-890B15.3	0	92
PCDH7	1357	111
RP11-293A21.1	2	2
STIM2	702	360
C4orf19	12	21
RBPJ	2313	2826
MTCYBP43	2	0
RELL1	246	174
ZBTB8OS	774	575
MSTRG.20433	0	0
DPH2	3453	2052
ATP6V0B	3837	5332
DMAP1	1133	1269
ERI3	1700	1444
ERI3-IT1	1	0
RNF220	2821	3537
TMEM53	131	395
RP11-121M22.1	3	9
NFASC	47	9
AC007560.1	0	0
CTBP1-AS2	258	240
LDHBP2	18	7
WTH3DI	13	35
LINC01740	0	0
CCDC85A	8	6
C6orf229	0	0
SLC25A38P1	0	0
Z84721.4	0	0
CREB3L3	18	37
EIF4EP5	0	0
WNT1	0	0
RP11-69M1.6	8	2
ZNF705A	1554	895
POU5F1P3	6	0
RP11-266K4.1	0	0
CLEC2B	9	26
RP13-735L24.1	8	5
RP11-290C10.1	0	0
DNM1P38	0	2
PRSS37	1	0
RP11-355B11.2	10	64
C3orf35	53	18
RP11-405F3.5	0	0
ARFIP1	559	803
MND1	486	351
MIR4453	0	17
TIGD4	17	20
TRIM2	758	600
DENND2C	251	140
EID3	0	21
WASHC4	2043	3241
ALDH1L2	26	13
TXNRD1	24002	38035
AC019118.4	0	0
RPL18AP3	1964	0
SLC41A2	317	689
C12orf45	809	386
CSF1R	20	29
CD74	125	495
SYNPO	1042	2347
RPS14	21315	18285
ZFP28	45	217
SCRIB	42385	26201
RP11-299M14.2	1885	694
CYC1	21351	15884
MSTRG.26612	82	0
RP11-661A12.9	5	7
NAPRT	23512	20814
RP11-661A12.8	1449	1312
CTD-3065J16.9	167	111
PYCRL	698	517
RP11-430K21.2	4	0
RP11-526I2.1	4	0
MTMR9	697	465
SLC4A8	206	34
GALNT6	1098	1269
OR7E47P	10	0
ATG101	2976	3054
NR4A1	2547	272
RP11-1100L3.8	0	0
ACE2	0	0
RPL37P6	5	10
RP6-159A1.4	2	0
AC006159.4	0	0
RSPH9	48	41
RP11-83J16.1	0	1
ELAC2	6857	4283
RP11-597M12.1	2	0
ARHGAP44	261	42
RP11-1090M7.1	0	0
RP11-890B15.2	5	7
FPR3	0	0
AKIRIN2	390	413
RARS2	1199	698
PNRC1	382	356
RNGTT	1111	779
MSTRG.27560	48	82
GOLGA2	3289	5334
CERCAM	3060	3766
RP11-339B21.10	8	0
CIZ1	7711	6707
DNM1	886	1346
ODF2	3427	2269
AC104667.3	34	3
DHRS4L1	7	2
RP11-343B5.1	0	0
CTD-2547G23.4	27	24
FREM2	14	122
ARSE	3	0
AC107072.2	1	0
NLRP1	416	779
XX-FW81066F1.2	4	0
KRT17P2	0	1
MSTRG.11581	6	2
RP11-418H16.1	1	6
TGFBRAP1	2191	1664
ADAM19	702	1054
AC012360.4	8	4
DDR2	115	37
AC010884.1	0	0
MRPS9	1773	1308
UTAT33	6	0
C2orf49	371	312
FHL2	2777	1926
NFIX	1484	792
CTD-2265O21.7	2	5
DNASE2	1026	2765
WDR83	696	634
WDR83OS	8139	10116
SNORD41	0	0
TNPO2	4956	4937
ASNA1	4717	4977
C19orf43	5275	1697
CTD-2319I12.2	2	4
SNCA	67	3
RP11-115D19.3	4	0
RP11-115D19.1	58	0
RAI1	5215	5484
CCSER1	17	0
OR2W5	0	0
BSN	265	29
KIAA1755	14	10
FAM84A	16	16
CTD-2396E7.11	93	0
CTD-2396E7.9	4	0
RP5-1057B20.3	0	0
SLC25A41	26	0
AC010149.4	0	1
RP11-632L2.2	0	4
HMGCS2	0	2
LSM8	766	768
TSPAN12	327	280
C6orf141	92	121
AC073130.1	49	45
CAV2	8643	4165
AC002066.1	19	15
MET	9414	7236
CAPZA2	3537	3080
AC002543.2	1	0
RP11-9E17.1	0	83
KCTD1	173	196
DSG2-AS1	7	10
DSG2	8251	9714
SS18	1923	1748
FAM60BP	7	0
TAF4B	1248	428
MANF	4633	5335
DOCK3	424	319
HEMK1	666	525
CISH	103	61
MAPKAPK3	4320	4558
MIR4787	6	4
LINC01623	0	0
MSTRG.10226	25	18
RP11-277A4.4	4	1
MSTRG.2237	0	0
TRMT1L	949	979
SWT1	71	125
FAM129A	634	4793
TSEN15	1193	1688
TBR1	6	18
RBMS1	886	2323
CTD-2021K4.1	1448	943
LY75-CD302	251	611
2018-03-07	3118	3102
RP11-78J21.4	1	0
RP11-73K9.3	0	3
LINC00596	0	0
MSTRG.2580	21	4
SNAP47	1340	1023
JMJD4	861	1153
CTD-2529P6.3	4	5
WNT9A	316	211
MIR3620	14490	23133
MRPL55	2872	2548
GJC2	110	136
IBA57-AS1	3	3
RAB11B-AS1	36	9
ANGPTL4	562	941
ZNF558	736	230
ZNF414	530	503
HNRNPM	26594	19315
RP11-886P16.10	3	14
MRPS36P1	0	0
UCA1	1205	750
L3MBTL2	1918	1036
AC005753.1	3	0
RP11-603J24.17	87	61
BCAS2P2	7	5
NBPF2P	10	3
LINC00311	0	2
NABP2	3058	2535
AC096669.1	0	0
RNF41	1721	1672
RP11-82K18.2	0	0
CTD-2659N19.10	0	0
ANKRD20A17P	2	6
ILVBL	3988	3604
MSTRG.14034	0	2
FAM133CP	2	4
BICC1	69	465
TFAM	1501	1591
UBE2D1	341	705
RP11-179B15.5	0	0
CISD1	579	1387
IPMK	562	690
ZWINT	3658	3769
DKK1	22842	3092
VDAC1	14248	5913
FSTL4	8	0
CTB-49A3.5	0	0
CTB-49A3.4	0	0
CTB-3M24.3	0	0
EPHA7	2	12
IVD	1645	882
KNSTRN	1865	1366
MSTRG.8665	13	0
DISP2	478	398
CTD-2339L15.3	0	0
KNL1	1462	858
TNPO1P2	2	3
ZNF664	2360	2266
MSTRG.17644	53	44
RMDN3	1734	1057
MSTRG.8668	4	29
PAX6	143	0
RCN1	8778	11240
ELP4	526	574
RFX7	1301	811
DNAJC24	315	174
TEX9	63	33
RP11-48G14.1	0	0
MNS1	27	102
RP11-486M23.1	4	2
RP11-65D17.1	1	0
PCAT1	3	2
MSTRG.23186	1	1
C1QTNF4	14	0
SAPCD1-AS1	6	0
SLC22A15	215	323
FIZ1	630	846
UBE2S	22675	16702
RPL28	31380	27878
TMEM238	952	3705
TMEM190	23	28
FAM71E2	69	6
KMT5C	610	678
MSTRG.23189	0	0
ZNF865	2231	2360
MIR6511B2	0	1
MSTRG.10205	26	5
RP11-72I8.1	9	2
RRN3	2429	1064
NTAN1	829	889
MIR3180-4	1	0
WSCD2	2	0
BCL11A	12	6
DNAJC28	2	40
ST8SIA1	2	3
CMAS	1367	2250
GOLT1B	1250	2261
RECQL	1386	2504
PYROXD1	228	320
KCNJ8	8	21
RP11-367F23.2	0	1
MZT1P2	0	0
GPD1	52	14
MSTRG.3969	52	211
CHID1	4305	3711
RP11-202K23.1	0	0
AP006621.8	102	323
PNPLA2	7764	22918
POLR2L	7003	7362
CD151	14619	17099
RP11-1391J7.1	238	518
TSPAN4	2170	5460
TCN2	118	203
DUSP18	178	80
PES1	13245	4438
OSBP2	1016	227
MORC2	1358	1665
TMPRSS4	13	4
CTB-70D19.1	3	0
RELB	783	1405
AQP7P4	2	1
RP11-977G19.10	13862	10689
RP11-977G19.11	11	8
RP11-977G19.12	19	14
IL23A	19	34
ZNF807	3	10
NEMP1	2087	1604
PRIM1	16740	15914
HSD17B6	46	67
KRT8P31	0	1
NAB2	4352	2450
STAT6	2955	6663
MSNP1	0	32
MSTRG.26156	0	0
FABP7	3	0
RP11-38G5.2	0	0
P2RX2	3	12
SCOC-AS1	9	10
PPFIBP2	136	162
SLC25A26	601	699
MSTRG.19478	16	0
PSMD6	4611	3967
RP11-245J9.5	0	0
PSMD6-AS2	13	33
ADAMTS9-AS2	5	12
ADAMTS9-AS1	2	1
ADAMTS9	147	808
IZUMO1	13	5
FAM174B	3	3
EEF1A1P8	0	0
RP1-267L14.3	4	0
RP1-56J10.8	1	0
CHAT	3	0
RP11-1217F2.1	2	0
LINC00982	131	0
EXTL1	13	2
PRDM16	624	0
RP11-688G15.3	2755	2136
ARHGEF16	1843	707
RP11-22L13.1	0	0
SETD3	1964	1214
RP11-872J21.3	0	8
PAPOLA	6856	5442
AL162151.3	0	0
VRK1	1422	987
GALR3	5	5
PSTPIP1	2	7
RN7SL199P	0	0
RP11-342M1.3	15	2
RP11-686F15.2	0	0
AC020571.3	4	11
RP11-495K9.9	0	0
RHOJ	0	0
C9orf152	7	19
RNU6-1330P	3651	3222
GFM2	1400	1391
HEXB	4740	7378
FAM169A	1093	534
AP001630.5	0	0
CTD-2130O13.1	9	0
CTSLP6	0	1
AC015933.2	0	0
DUSP8P4	1	1
TEKT2	0	2
RP11-621L6.2	1	1
MSTRG.19901	0	0
MS4A4E	0	0
IGKV3-20	3	0
SERPIND1	0	25
RP11-949J7.8	304	444
TUBG2	1174	899
BMS1P11	5	3
HIST2H2BE	0	67
SOX30	3	3
RAB40AL	6	1
MSTRG.12876	11	22
PSMC3IP	717	891
RP11-400F19.18	1785	2073
TEX35	0	0
TCEAL4	945	299
TCEAL3	474	2454
AC024560.2	3	0
RUBCN	1063	1564
RPL35A	24248	24836
LRCH3	707	1445
TUBG1	6464	7179
FYTTD1	3312	1204
AC144530.1	0	0
IQCG	249	169
RP11-435O5.5	4	0
CST3	2195	4055
RP5-872K7.7	2	1
MSTRG.27251	0	0
KIZ	162	202
CTD-2373H9.3	4	2
RP3-322G13.7	7	0
NXT1	1459	1381
CTD-2373H9.5	5	0
GP2	0	0
GZF1	845	725
CTSV	767	139
TSN	1293	1289
NIFK	1556	1708
MAP3K2	2220	2366
MT-TS2	22039	7297
RPL12P15	0	0
NIFK-AS1	40	16
RP11-416H1.2	0	0
RP11-594C13.1	0	0
HABP4	1682	1366
AC068282.3	33	11
MT-TA	0	0
MT-ND2	39	15
CASS4	6	4
RP11-864G5.1	0	0
MSTRG.9938	145	118
RPS25	12764	10557
RP11-110I1.12	151	322
AP002954.4	0	0
MSTRG.5265	0	8
DDX6	4930	1647
RP11-158I9.8	5	2
IFT46	292	401
RTN4RL2	2391	1228
ARCN1	3591	4253
RNU6-1157P	0	0
LINC00470	26	0
LINC01185	0	0
MFHAS1	1222	1147
ERI1	2478	1450
RP11-10A14.3	2	2
RP3-467K16.7	0	0
TMC3-AS1	30	0
VIM-AS1	13	13
RP11-182L7.1	0	0
RPS27AP11	1	0
RP11-399J13.2	0	0
ITIH5	0	0
PCDHA4	0	0
RP11-310E22.5	0	1
PCDHB14	20	50
LINC00626	0	0
RP1-15D23.2	1	0
CYB5D2	294	633
ANKFY1	3006	1761
ZZEF1	2066	2038
MYBBP1A	13561	6830
ARRB2	1988	712
AC118754.4	0	0
SPNS2	214	523
PSMB6	6713	5761
RP11-1252I4.2	8	2
SUDS3P1	75	74
RMND5B	1426	1152
NHP2	6924	4042
MSTRG.26001	29	2
RP11-446E9.1	59	0
TMEM68	700	339
TGS1	1357	613
LYN	1263	794
RP11-384O8.1	0	6
F2RL3	0	8
ACVR1C	74	5
FBXO39	3	0
C2orf66	3	2
ADAD2	2	0
ZNF254	37	261
LINC02019	22	10
ITIH2	5	4
PCSK1N	18	5
TUBB8P2	0	0
RP11-643G16.4	1	0
PLAG1	70	142
FCGBP	253	10
CTD-2008P7.1	2	2
EEF1A1P16	0	1
TBL2	2232	1304
MLXIPL	2330	71
FZD9	86	0
RP11-458F8.1	1	1
FKBP6	20	6
BCL7B	2279	2392
VPS37D	491	213
BAZ1B	6880	5647
LRCH2	0	0
SETD1A	5196	3556
BCKDK	2986	1934
HSD3B7	263	1223
MSTRG.10440	8	2
ORAI3	3171	4047
RP11-109G23.3	0	3
PRDM8	402	2050
RP11-377G16.2	0	1
KAT8	1308	631
STX4	1187	2231
PAQR3	1558	923
PIP5K1B	4	2
KCNK12	5	13
MSH2	3357	3091
FAM27B	93	28
CBWD5	1481	623
RP11-12A20.7	0	0
EPCAM	6489	234
CRIPT	542	396
PIGF	417	164
RP11-417F21.1	4	3
RP4-737E23.5	0	22
MPO	4	0
HMGN1	5527	5227
B3GALT5-AS1	21	0
B3GALT5	660	244
MSTRG.17945	0	0
AF064860.5	4	0
LCA5L	21	12
WRB	577	423
SH3BGR	62	30
ZNF616	98	180
GADD45G	6	6
RP11-504P24.5	1	1
LINC01963	0	0
SOS1-IT1	12	4
SNHG23	0	0
CTD-2550O8.7	0	0
RP5-915N17.11	0	2
THA1P	0	0
RP11-328P23.2	2	0
RP11-64K12.9	1	0
RP5-983L19.2	0	0
LA16c-OS12.2	1	2
RP11-923I11.4	0	1
RP11-391L3.4	4	0
CD200	2	0
SDR42E1	324	68
RP11-391L3.1	2487	467
MSTRG.26822	0	3
CAAP1	698	1089
RP11-370B11.3	0	0
CDKN2A-AS1	12	0
CDKN2A	2386	0
TUSC1	224	0
CDKN2B-AS_3	14	0
RP11-245P10.4	3	0
RPL23AP74	4	2
RP11-332H18.3	0	7
RP11-332H18.5	0	0
TBX2	4	2
BCAN	6	14
GPATCH4	2169	1939
TRPV5	2	0
RP11-66D17.5	3	0
NAXE	5616	2887
GLMP	966	2815
CRABP2	5064	226
SMG5	7406	7152
TMEM79	301	408
COL6A4P2	0	2
OBP2A	0	0
AC023481.1	0	2
DMRT1	27	0
SPACA7	0	0
CTD-2619J13.3	1	5
TLR6	70	0
NONOP2	0	2
Y_RNA	2176	1536
MSTRG.19102	0	0
DLEC1	11	18
ACVR2B	1580	372
CADPS2	335	186
XYLB	381	110
CSRNP1	1369	1192
AC008592.5	0	0
CAV3	0	3
SSUH2	28	3
LMCD1	315	707
OXTR	132	26
RAD18	2301	1604
RP11-950C14.7	3	0
TMED10	1644	1377
ZC2HC1C	49	77
IRF2BPL	6145	7044
RP11-7F17.8	0	0
RP11-488C13.1	1	6
RP11-361H10.7	0	2
RP11-361H10.3	825	838
CTD-2287N17.1	0	0
LA16c-312E8.4	0	0
CLCN7	5418	5442
AP000593.7	0	0
CLPB	1403	812
UBE2I	7117	5596
INPPL1	6686	10286
TPSG1	3	2
RP11-169D4.2	2	2
LA16c-390E6.4	43	39
LA16c-390E6.5	0	14
AKR1C1	20	55
LINC00705	4	22
AKR1C6P	0	0
AKR1E2	116	75
RP11-298E9.7	23813	21536
RP11-118K6.3	8	0
AKR1C2	21	3
PITRM1	3720	3314
RP11-499O7.7	0	2
MSTRG.3446	13	1
OTUD7A	70	2
RP11-456J20.1	8	7
PTEN	2423	2807
RP11-932O9.10	0	0
NUTM2D	211	384
KLF13	3588	1227
RP13-395E19.2	2	3
RP11-540B6.6	907	669
RPL11P3	0	0
RNLS	36	108
ANO1	1244	6
MSTRG.4793	49	0
FGF19	816	2
RP11-211G23.2	5435	6074
FADD	1878	863
ORAOV1	529	1485
CCND1	45121	5522
IGKV1OR2-108	0	0
GYPC	0	39
KYNUP1	1	0
ESRRAP1	7	5
RP11-797H7.1	0	0
GOLGA6L10	60	60
SRD5A1P1	2	2
ZSCAN26	283	430
LINC00571	1	6
CRYZ	671	707
RP11-297P16.3	1	0
ADPGK	1925	1586
RP11-272D12.1	1	0
RP11-1007O24.3	22	56
RP11-1006G14.4	3340	1812
RP11-1007O24.2	0	0
CTBP2P8	3	4
ANKRD13C	641	1042
HHLA3	90	17
REC114	1	0
ADPGK-AS1	3	0
RP11-42O15.3	0	3
RP11-118F19.1	0	0
HCG2040054	0	2
AC016722.4	28	37
RP11-115D7.3	0	0
AP003774.4	38	0
REG1A	7	10
AC007285.6	15	15
AF127936.5	0	2
RP11-649A18.5	19	6
RP11-649A18.3	98	30
ZNRF2P2	0	3
CNTFR	1	3
MT-TN	0	0
PRAME	1156	0
TTC29	0	3
LL22NC03-63E9.3	2	0
RAD51AP1	524	848
CD9	5944	4837
ATP1B3	3256	2819
C12orf4	513	380
XRN1	634	1141
TFDP2	926	1106
ANO2	41	57
AKAP3	51	4
MSTRG.11656	0	0
KLHL33	13	5
CTA-313A17.2	0	0
THPO	4	0
ABCD2	2	0
F10	2	2
RP11-475D10.4	0	0
RP11-740D6.3	0	0
LRGUK	8	14
AC090044.2	0	0
RP11-467J12.2	3	0
RP13-122B23.9	0	4
RP11-482E14.1	1	1
DPEP1	36	12
RP11-123M21.2	0	2
RP11-529E10.7	1	0
C9orf153	0	0
RFPL4AL1	2	5
ABCB4	2	1
CCDC54	0	4
AC010890.1	0	0
CD248	2	2
RPL21P89	0	0
SPAAR	0	3
KCTD16	7	0
CCDC74B	116	14
SLC6A14	0	21
RP11-686D22.5	0	3
FIBIN	1	0
WNT7A	161	0
RP11-380J14.4	0	0
PADI1	8	79
ACTL8	13	0
ARHGEF10L	983	1279
MFAP2	2110	603
RP1-37C10.3	1	0
NHLH1	19	29
CSMD3	0	0
FANCD2P2	1	0
VENTXP1	0	4
AC007381.3	0	0
RPS27P25	1	0
RP1-310O13.7	3	0
RBPJL	5	6
HIST3H2BB	21	0
CTB-114C7.4	0	0
ERVV-1	0	0
ZNF415	16	124
CTD-2620I22.2	1	0
CTD-2620I22.3	0	0
ZNF888	119	243
ZNF816-ZNF321P	615	324
CST2	8	0
ZNF347	128	552
ZNF845	157	84
ZNF625-ZNF20	23	123
CTB-178M22.2	5	3
ZNF707	307	227
RP11-429J17.2	107	130
IFT52	1036	1310
ZNF878	17	31
TOX2	1044	2143
CTD-2006C1.2	60	85
TOP1MT	2851	1517
ZNF696	968	278
ZNF623	55	42
TSTA3	5317	4348
RHPN1	3679	2724
TSPAN32	7	4
GLRX3P2	5	2
C20orf166-AS1	0	0
LINC02078	0	0
MKRN5P	0	0
RAB11FIP1P1	22	0
ANP32B	5273	4446
RPL19P16	4	4
LINC00607	0	0
NEFL	0	0
EP400NL	468	585
VPS54	622	485
RP11-737F9.1	0	0
LINC01711	0	0
WI2-85898F10.1	0	0
RP11-290M5.2	0	5
PRRC2B	14934	10074
NUP214	2366	2732
RP11-544A12.8	5	0
RP11-544A12.4	4	0
NTNG2	64	293
MED27	1263	1221
RAPGEF1	6594	6173
MSTRG.27646	42	169
RP11-227G15.9	0	0
RP11-227G15.12	6	11
PHBP8	0	0
CTD-2095E4.3	0	8
ARGFXP2	8	4
RHOT1	1315	756
AC090616.2	10	5
MSTRG.11870	94	0
ERAP2	83	434
CTD-2260A17.2	24	62
LNPEP	1276	2027
RIOK2	1567	1262
CTD-2215E18.2	0	1
COX6A1P2	61	0
MTCH1	11768	17254
PIM1	1937	4023
TMEM217	15	5
TBC1D22B	783	1124
CMTR1	2443	2869
AC104076.3	2	1
ZFAND3	2654	5347
UBE2E3	2170	3370
ZNF385B	291	26
FTH1P20	39	47
SP8	0	0
RP11-235E17.3	4	0
TRPV1	1822	835
RP1-59D14.5	52	27
RP1-59D14.10	0	0
SGSM2	3768	3941
SNORD91A	2	0
MFSD1P1	0	3
UBE2G1	1296	911
ATP2A3	999	11
GRK6	4899	3011
F12	796	218
RAB24	2393	1590
RGS14	294	509
PRELID1	7016	5952
NSD1	3603	2825
LMAN2	6956	6333
PRMT1P1	0	0
RP11-1228E12.2	8	4
DCLK1	42	10
MRGPRD	2	0
RP11-545G3.2	0	0
RP11-320G24.1	16	32
PMS2P4	61	69
SPDYE21P	3	6
TYW1	850	872
SBDS	3139	4784
TMEM248	4181	5545
CBFA2T3	1388	0
PABPN1L	36	0
MSTRG.11127	46	7
RP11-830F9.5	8	0
CTD-2555A7.2	139	0
APRT	3259	1941
TRAPPC2L	1950	833
TRIM38	262	523
PPIAP29	312	363
GMNN	2224	2020
RP1-30M3.6	0	4
RP1-30M3.5	2144	1789
ACOT13	288	399
TDP2	1623	1377
HIST1H3B	4	16
U91328.19	30	56
RIDA	510	613
ERICH5	102	0
CD79B	6	4
RNU6-914P	216	227
POP1	3120	1278
EEPD1	343	217
AC006195.2	2	0
NT5C3A	1190	1204
RP9	408	421
BBS9	210	220
RP3-466P17.3	0	2
SERTAD1	75	1053
PRX	485	472
MAP3K10	1557	2045
CNTD2	212	24
PSMC4	7212	6310
FBL	14137	8993
LLNLR-268E12.1	10	0
PLEKHG2	1065	1770
RP11-296E3.2	0	2
RP11-3D23.1	2	8
ZNF559	151	131
TRAPPC12-AS1	18	5
FAM92B	6	0
IL17A	0	0
CTD-2201E18.5	0	3
DDX28	853	0
CTD-2659N19.9	0	0
ALS2CR12	8	1
PARD6G	171	408
PARD6G-AS1	30	26
ADNP2	3304	2897
RP11-795F19.5	1085	757
RP11-4B16.4	0	0
RP11-4B16.1	0	11
RP11-298I3.1	28	9
RP11-862L9.2	2665	10021
RP11-862L9.3	4	0
AL355480.3	1	0
CLUH	26018	13665
JUNB	393	0
ANK1	366	409
ST13P13	1	0
IGKV2D-29	2	0
TMEM253	4	10
JAKMIP3	16	5
CTD-3195I5.3	9	6
RP11-127L20.3	11	0
DRD2	3	0
RP11-426J5.3	0	0
CTIF	1038	1739
AC007787.3	4	0
ZBTB7C	122	983
[truncated: 25,951 more rows]
