# Supplementary material for: RNA N6-methyladenosine demethylase FTO promotes breast tumor progression through inhibiting BNIP3
Source: Mol Cancer. 2019 Mar 28;18:46. doi: 10.1186/s12943-019-1004-4 (PMC6437932; doi:10.1186/s12943-019-1004-4)
Supplement: Supplementary file 5 — Table S3. Differentially expressed genes in MCF-7 cells treated with DMOG comparing to the ones treated with DMSO. (XLSX 65 kb) [file 12943_2019_1004_MOESM5_ESM.xlsx]

## Sheet: diffExp
id	MCF-7	MCF-7	MCF-7	DMOG	DMOG	DMOG
BNIP3L	8.74485	8.50693	8.61422	12.1032	12.1291	12.1388
EGLN3	4.89541	5.22232	4.90714	9.22639	9.33833	9.32914
ZNF395	6.94364	6.83005	6.92722	10.263	10.1369	9.98264
ANXA1	6.09618	6.23682	6.1138	8.43457	8.59181	8.55311
PFKP	10.3734	10.3511	10.1911	12.1534	12.1664	12.2234
ITPR1	4.81149	5.42492	4.90278	9.47695	9.4864	9.31083
FAM13A	3.81173	3.90052	4.06308	8.1099	7.5441	7.89264
HILPDA	8.86364	8.69885	9.08394	11.8641	12.0096	12.177
MXI1	8.37864	8.03736	8.08494	10.929	10.7316	10.8151
ANG	3.22506	3.63284	3.53721	6.69141	6.65194	6.98288
NDRG1	7.65956	6.73533	7.37275	12.6908	12.9158	12.8177
ADORA2B	5.21167	5.13999	5.14578	8.10735	7.797	7.65473
SPOCK1	6.94854	6.60617	6.60327	9.25688	9.51333	9.36259
BHLHE40	8.87295	8.73221	8.51871	11.4218	11.1904	11.4914
GJA1	4.38018	4.36968	3.53216	10.2246	9.80902	9.67977
PGK1	11.2115	11.4478	11.1868	12.9879	13.0747	13.0188
CDK5	6.75787	6.88291	6.94409	5.53436	5.56219	5.4633
ISG20	5.57691	5.64518	5.6314	8.13056	8.32271	8.66375
S100A4	4.7131	4.30404	4.57893	8.10531	7.64734	7.67256
ALDOC	5.3274	5.64976	6.11063	9.85324	10.2708	10.2647
HK2	7.10312	7.24787	7.52462	9.82534	10.1672	10.0736
ZNF292	7.28359	7.24179	7.07182	9.54414	9.45226	9.17217
KDM3A	6.90666	6.92041	6.31891	10.0433	10.0955	9.91706
NAMPT	8.57719	8.6456	8.4556	9.76304	9.7102	9.75068
LOC101928269	5.2475	5.13296	5.28403	6.33386	6.44003	6.34136
BNIP3	9.0265	9.0265	8.46487	11.8144	11.7968	11.9401
WSB1	7.067	6.93528	6.80787	9.1364	9.58861	9.3154
SLC25A44	8.44496	8.27719	8.37802	7.11931	7.05349	7.2033
RBPJ	9.0861	9.23781	9.14259	10.5767	10.397	10.4234
GBE1	8.34204	8.79474	8.32223	11.6158	11.2308	11.3081
LOC100507855	8.54303	8.09454	8.06923	10.7088	10.5517	10.644
TST	8.80259	8.82939	8.7244	7.57489	7.57814	7.74166
TBC1D3I	6.22897	6.3992	6.24614	8.18366	8.65388	8.44301
NFIL3	7.46668	7.86206	7.81729	9.72923	9.64095	9.86798
SLC9A3R1	11.4192	11.1904	11.283	9.88281	10.0525	10.0058
LOC101929134	3.43301	3.44039	3.42317	4.63718	4.4851	4.42623
MGP	9.43913	9.33118	9.22669	10.663	10.5708	10.4963
PLOD2	10.4453	10.5357	10.2779	11.853	12.0563	11.853
CTPS1	8.4994	8.64483	8.94828	6.52801	6.57245	6.76023
PPP2R2A	9.1772	8.97803	9.11802	10.7201	10.4574	10.7468
SRD5A3	3.82657	4.24965	4.29724	6.88105	6.52684	6.96827
FAM162A	9.01425	8.37257	8.88562	11.5002	11.8957	11.7479
C14orf169	9.12481	9.14879	9.06242	7.83405	7.67319	7.96672
SRPX	4.69647	4.79018	4.78504	6.58986	7.12907	6.82407
PGM1	4.57534	5.55873	4.82018	8.7249	8.81031	8.99148
SLC25A10	7.44117	7.24712	7.33178	6.32608	6.3126	6.19318
P4HA1	9.03043	9.41578	9.13013	11.6822	12.3173	12.2368
DSP	11.6525	11.5698	11.4914	12.6732	12.795	12.5855
CTNNAL1	8.25459	8.10531	8.02362	9.53674	9.35187	9.33693
FYN	4.26115	4.4851	4.51277	5.59624	5.54277	5.61307
ENO2	5.20258	6.07376	5.90066	10.018	10.9261	11.0298
RAB9A	7.87533	8.01199	7.86206	9.22045	9.19725	8.97866
PRKCA	4.42875	4.42778	4.57447	5.94049	6.32712	6.34862
EGLN1	7.15109	6.81146	6.86639	9.91316	9.37688	9.30016
SLC20A1	9.3096	9.30329	9.55901	8.14774	8.26979	8.19619
GRB10	5.84972	5.55131	5.60069	7.64318	7.45986	7.24009
HBP1	7.3634	7.19347	7.45862	8.39611	8.45928	8.52311
TMEM45A	2.30302	3.59325	2.67005	10.3112	8.88903	9.1255
PNRC1	7.82314	8.12862	8.23229	9.74938	10.1144	9.99679
IGFBP3	5.36688	5.80187	4.84617	10.0471	11.2985	11.2861
SHB	6.65796	6.64592	6.4627	7.93151	7.66814	7.85546
TUBG1	10.1078	10.2695	10.0007	9.0578	8.87739	8.96168
VEGFA	7.52104	7.36022	7.33101	9.30193	9.93012	9.83115
CEBPA	8.42193	8.36793	8.01075	6.73276	6.75207	6.7824
AKAP12	3.96847	4.44948	4.27675	8.70877	7.62727	7.91638
SPAG4	3.7173	4.67571	4.67268	7.79198	7.92687	7.86138
NCKIPSD	6.30184	6.43474	6.28732	7.3136	7.57205	7.42138
SPRY1	4.7049	4.84222	4.583	7.00886	6.5033	6.55435
ID2	9.4266	9.69769	9.66046	10.8764	11.0814	10.8349
IDH3A	9.0656	9.23194	9.09053	7.86238	7.68692	8.0183
TES	9.06161	9.17536	9.00165	10.5977	11.1041	11.0174
YPEL1	3.635	3.81694	3.24308	5.76005	6.07461	5.67469
DNM2	6.6566	6.95541	6.81427	7.88276	7.90323	7.8335
ADAT1	7.27946	7.5879	7.19789	5.90275	5.63552	5.81587
NOL3	6.92422	6.53576	6.64086	8.06713	8.22559	8.07008
CYB5A	8.38103	7.9045	8.2012	9.85651	9.97548	10.1999
MET	6.67788	6.94984	6.65796	8.26806	8.692	8.37973
R3HDM2	8.66414	8.32424	8.37612	9.63778	9.62751	9.68564
HSPH1	10.2708	10.3993	10.592	9.32132	9.22299	9.33757
POLR3K	9.86467	9.95268	10.1117	8.11261	8.41703	8.57179
BTG1	10.0419	10.3676	10.2943	11.3259	11.4494	11.4494
CCND3	9.26041	9.21675	9.46493	7.86364	7.75124	8.1172
ABCF2	7.27422	7.40887	7.36447	6.37556	6.04023	6.20118
MGEA5	7.65062	7.85388	7.37963	9.14559	9.44814	9.3669
SRM	9.94602	10.0242	10.1387	8.30757	8.50517	8.77493
CCDC86	8.96688	8.63362	8.80683	7.72937	7.58835	7.55151
SLC35C1	7.95347	8.0475	7.69691	6.14571	5.9378	6.41041
PSME3	8.50761	8.52555	8.36544	6.80415	6.81186	7.22795
EGR1	6.95994	6.70727	6.95541	8.53275	8.43491	8.13133
MIR6758	9.55132	9.23144	9.53674	8.34488	8.20978	8.19007
RRAGD	6.012	6.01692	5.43898	8.31962	7.91461	7.91047
TXNIP	9.44213	9.98078	9.91706	11.6349	12.1244	12.0423
KLF6	5.16912	5.38409	4.82675	7.0344	7.55241	7.58614
AHNAK2	6.08004	6.36282	5.39722	9.07982	9.50935	8.85498
TUFT1	8.82245	8.90885	8.82598	10.0938	9.84661	9.7637
TNIP1	7.97391	7.97428	7.63251	9.57598	9.18331	9.39674
KLF7	4.50992	4.74653	4.45487	6.56699	6.31187	7.01539
CITED2	7.68307	8.48481	7.63065	10.9603	10.4781	10.8303
DAAM1	8.86507	9.43913	9.03394	10.8217	11.0316	10.7517
YEATS2	7.14156	7.26122	7.58134	9.21675	9.82127	9.27687
STC1	5.00072	6.00777	5.70469	8.22826	8.64315	8.57145
MPZL2	7.61453	8.15419	7.82614	9.28555	9.38716	9.37558
LOC101927705	7.5881	7.73394	8.00303	10.3557	11.3858	11.415
S100A6	7.46521	7.08104	6.98425	9.12481	9.79541	9.80795
ASPH	7.48434	7.58311	7.45527	8.88122	9.50638	9.35432
CSTF3	8.72647	8.55468	8.58489	7.59058	7.39227	7.17036
JUN	6.95541	6.8483	6.82573	9.53584	8.84475	8.78116
RET	9.32074	9.96967	9.86286	7.25002	7.70184	7.64773
EXOSC4	9.41753	9.22639	9.11975	8.35631	8.16754	8.17868
UCP2	10.7306	10.4275	10.6995	9.47163	9.64811	9.60584
ROGDI	8.19922	7.79435	8.07169	6.84443	6.77642	6.9257
RYBP	8.83165	8.55311	8.49783	9.76027	9.60082	9.73436
OSER1	6.35989	6.76549	6.73346	7.79381	7.89756	7.96201
N4BP3	7.57814	7.21039	6.8791	9.11295	9.05879	8.94736
ANGPTL4	6.82407	6.24333	6.79622	9.08754	10.018	9.98885
DPYSL2	8.05298	8.372	7.78481	9.6243	9.58798	9.54164
TSC22D2	7.13651	7.6185	7.18391	8.96719	8.7487	8.736
GPI	11.642	11.8557	11.7319	12.8026	13.2257	13.1916
CCNG2	8.27268	8.02831	7.35728	10.5311	10.3256	10.2161
POP5	9.57348	9.49532	9.48029	8.32128	7.82237	8.24217
PPP1R13L	7.59105	7.61787	7.25633	9.06224	8.84381	8.69748
KYNU	9.34358	9.60259	9.77569	8.49175	8.42009	8.43699
SAT1	7.86032	7.26867	7.50674	9.22856	9.11975	8.9936
LXN	11.2786	10.8303	11.1289	12.7565	12.3563	12.6381
CSRP2	6.44316	6.13137	6.1672	7.85862	7.45604	7.51592
ANAPC2	8.02831	7.86643	7.8161	6.98573	6.60095	6.74872
WARS	8.81959	8.74835	8.65976	7.8448	7.50945	7.80943
PPP1R3C	8.51797	8.7487	8.82489	9.79416	10.2161	10.162
CXCR4	5.29913	6.32973	5.99563	8.7542	9.66452	9.70778
IGFBP5	9.14124	9.22045	9.27852	10.6793	11.4393	11.011
ZWILCH	8.64692	8.85222	8.57719	7.58193	7.27324	7.64531
CA9	6.39199	4.60449	5.35082	9.6154	10.5677	10.4397
EGFR	5.30396	4.73934	4.57766	7.43797	8.54902	8.32387
ALDH3B2	5.53027	5.7232	5.59971	4.01576	3.44528	4.1163
IDE	7.773	7.86032	7.64284	6.8701	6.65263	6.48222
COG8	9.44587	9.61051	9.60259	8.58489	8.19487	8.52629
PFKFB3	10.2451	9.79215	9.28676	12.6044	12.2529	12.0632
INSIG2	5.01268	6.67845	5.28036	9.80039	9.61475	9.90692
SDF2L1	9.01226	9.50935	9.36559	7.59766	7.88603	7.95083
GYS1	7.30964	7.29604	7.15109	8.8234	9.66774	9.47742
DENND5A	7.57718	7.43315	7.2322	8.85643	8.4825	8.58775
RUSC1	9.7531	9.84406	9.88354	8.6066	8.78492	9.0113
CLDND1	7.92576	8.4035	8.04297	9.28521	9.53354	9.44036
TUBB6	9.89061	9.70182	9.79307	10.8677	11.3672	11.3765
PHTF1	6.84677	7.20869	7.13354	6.15562	6.01941	5.98488
SASH1	6.32351	6.54486	6.54548	7.29938	7.59309	7.6139
CORO1A	5.77446	6.30515	6.65962	3.9735	3.4645	4.04039
CRKL	8.362	8.08079	7.96939	9.27547	9.14259	9.42205
VLDLR	3.87657	5.05587	4.87994	7.50255	8.26495	8.27566
TAF9B	5.82565	6.56632	5.9768	4.39862	4.22548	4.36968
ATF3	3.3656	2.92357	4.06015	6.48917	6.6014	7.44442
VARS	7.21633	7.46193	7.30335	6.48853	6.12819	6.21291
FKBP5	5.69547	5.87216	5.57019	4.49358	4.63022	4.83425
DSC2	6.56029	6.96425	6.0327	9.00562	8.76758	8.56329
TRIB3	8.33627	8.38025	8.79386	9.62049	9.81196	9.81064
LOC101060835	4.02884	4.5922	3.99891	6.0285	6.71146	6.74206
RBCK1	8.50839	7.81763	8.1192	9.69607	9.67781	9.87679
TUBA1A	11.5493	12.023	11.52	13.175	13.0144	12.9579
OBSL1	7.7365	8.47935	8.11491	10.1672	9.89061	9.77569
RUVBL1	9.83807	9.68727	9.49245	8.59569	8.09824	8.29922
DDB2	7.94085	7.53109	7.57205	9.0959	8.80259	8.83165
AIFM1	8.75804	8.65726	8.57509	7.70988	7.21316	7.26896
HNRNPAB	12.9249	13.1242	13.1322	11.8455	12.1032	12.2139
RORA	3.86067	3.78372	3.4306	5.33152	5.49771	6.08364
ELF3	7.78734	7.57205	7.7518	8.73524	9.15197	9.29386
LOC102724788	6.58433	6.30515	6.57402	5.26286	5.56729	5.5388
ILVBL	7.83009	8.3829	8.66452	10.0525	10.4054	10.3011
ATP2A3	8.83327	9.43449	9.40425	7.44514	7.7206	7.71398
FBP1	10.3523	10.5708	10.6984	9.34091	9.55901	9.6333
LARP4	9.03708	8.98052	8.66031	7.86815	7.48848	7.69417
ATXN1	7.47715	7.12642	6.57245	8.9717	9.1095	8.94987
PAM	8.15592	8.77172	8.64184	10.385	11.3169	11.004
CA2	9.66046	9.73317	9.34877	8.57145	8.3709	8.62358
MAP1B	4.84529	4.97112	4.8735	5.84795	6.40955	6.12667
DDIT4	10.2933	9.53713	9.38031	12.597	11.95	12.0563
FRAT2	7.19347	7.36813	7.26896	6.45808	6.034	6.30913
OGDH	7.33029	7.72749	7.6185	6.6162	6.57356	6.36617
APEH	8.45658	8.27505	8.30542	7.43727	6.89805	7.07118
FAM86DP	7.75978	7.55489	7.43177	6.74345	6.38039	6.53576
ASCL1	5.5694	6.04122	5.99692	4.60144	4.70667	4.82164
NGLY1	6.85283	6.67029	6.63691	8.04215	7.7424	7.58051
WDR77	8.91012	9.20002	8.93724	7.81061	8.03351	8.1796
CAV2	7.34641	8.09018	7.52104	9.3154	9.23024	9.14467
RBM14	8.1803	8.4483	8.05828	6.93849	7.13413	7.30713
MLF1	6.8816	6.50918	6.54591	7.86518	7.57379	7.63251
PLAUR	5.66707	5.27354	5.37188	6.72406	7.4685	7.28743
ADM	6.0295	3.57805	2.62371	10.6945	10.8677	11.0689
CADM1	7.63782	8.24566	8.37385	9.67492	10.2442	10.0642
SRSF10	8.92275	9.00851	8.74026	8.07787	7.64147	7.74012
RAD54B	8.22002	8.73851	8.54737	7.47904	7.42138	7.42214
KLHL24	6.94608	6.64368	6.68129	8.88196	8.57355	8.04647
EPAS1	7.81099	8.00599	8.34987	9.41578	9.86798	10.1395
PPME1	8.62018	8.06713	8.12862	9.4992	9.49135	9.41795
FOSL1	4.42219	3.92872	4.18266	5.81587	5.28783	5.69506
LAMB3	5.34747	6.05289	5.6778	7.00942	7.13748	7.30648
POLR1D	10.7277	10.228	10.3618	11.5881	11.4072	11.629
TGFBI	6.88823	7.00194	6.66457	8.86364	10.1571	10.1922
FOS	5.67957	4.76122	3.31984	9.37182	8.75748	9.34212
CIB1	9.70182	9.22424	9.35988	10.644	10.467	10.3903
LPCAT3	5.28282	5.43774	4.87238	3.61677	3.99437	3.94644
MALL	7.29194	6.97078	6.86356	8.81807	9.9509	9.9291
MAFF	5.47245	4.9044	5.41056	8.093	7.0428	7.44254
ID1	9.45566	9.98352	9.88744	10.9073	11.0249	11.3102
C7orf49	9.51706	9.51572	9.67492	8.38274	8.26016	8.78492
MTUS1	6.39691	6.31102	6.12347	7.22795	7.56124	7.84614
DARS	10.0706	9.52912	9.95166	11.1596	11.0193	10.8971
INHA	3.45767	3.63057	5.31162	7.72109	7.90056	8.17238
TANC2	8.4833	7.97088	7.74374	10.0375	9.97463	9.4864
GDF15	7.90965	7.47946	7.67008	8.85222	9.45915	9.57029
MCM10	8.11607	8.66128	8.33844	6.5033	6.09304	6.96373
ERO1A	6.44236	7.43012	7.20497	9.41795	10.7251	10.743
PLXDC2	5.35446	5.14588	5.6727	4.26925	4.44436	4.36082
QSOX1	8.43857	9.31506	9.01484	10.7292	11.6193	11.5765
ABHD11	9.58282	9.41977	9.72101	8.12115	8.69101	8.40174
DCXR	10.5036	10.0375	10.2531	9.41868	9.14785	9.1616
KLF4	8.01305	8.26764	7.75458	9.02419	9.34791	9.50935
IGF1R	9.80039	9.77356	9.82593	10.6008	11.1747	10.8117
GEM	5.56304	5.18048	4.77135	7.91728	7.23587	6.96973
SFXN3	7.797	6.55934	7.1189	9.23095	9.46088	9.40425
S100P	11.7079	11.6193	11.6698	12.6276	13.2386	13.3775
NAPA	8.36544	8.75892	8.75892	7.34551	7.41818	7.75402
HNRNPM	9.45773	9.5534	9.33023	8.68542	8.25776	8.15592
PIM1	7.27447	6.95211	6.40249	8.6846	8.5454	8.34488
SH2B2	7.41373	7.73484	7.66702	8.51871	9.13123	8.96584
SLC25A11	8.26208	8.59324	8.37438	7.05573	6.22359	6.94124
NME3	7.76449	8.024	7.9615	6.83413	6.32095	6.00454
WEE1	7.86206	8.47176	7.63215	9.71977	9.43084	9.56738
SCARB1	7.98343	8.04816	8.21318	8.96999	9.62257	9.50813
ITGA5	7.34369	7.58193	7.74166	8.7655	9.64388	9.47618
CEMIP	3.88543	3.89792	3.79065	7.77028	6.06707	6.60532
COX20	5.74553	5.35217	5.32092	6.37424	6.80554	6.58111
PIK3R3	7.5985	7.71838	7.50026	6.22097	5.12465	5.23792
VEGFC	5.84795	4.76743	3.86396	8.07705	8.39476	8.15261
PDZK1	4.3253	5.33467	4.60449	3.10045	2.80688	2.87241
SERTAD2	5.11061	5.58218	5.14804	7.16255	6.44447	7.17827
PDK1	5.63753	4.10982	4.72579	7.21852	7.93107	7.71158
SLC39A8	8.21718	8.64923	8.94987	7.17472	7.22329	7.44775
IP6K2	5.3003	5.23019	5.75198	6.67457	6.39991	6.4443
MSANTD3-TMEFF1	4.40078	4.05586	4.01216	6.81925	6.12233	5.6573
PRMT2	6.24657	6.19727	6.01776	7.04384	6.9935	7.49853
LOXL2	4.751	6.29247	6.53746	9.2187	11.0268	10.7894
TM7SF2	9.53713	10.3216	10.2849	8.30378	8.64237	8.5129
SRSF1	10.6984	10.4937	10.1508	9.49532	9.38211	9.13123
DTNA	4.57195	5.33517	5.27886	6.53261	7.1689	7.33688
CDC6	7.9968	8.5166	8.26208	6.54396	7.18342	6.95843
MMP13	3.76755	3.28568	4.306	6.52684	5.62353	5.88737
SOX9	7.40445	5.95394	4.73934	11.0334	10.2779	10.2607
ENTPD1-AS1	5.54277	5.54968	5.25887	4.4851	4.07723	4.60594
ATG14	5.81869	7.02842	6.49842	8.42193	8.28711	8.5045
HIF1A	11.466	11.3858	11.2641	10.592	9.9654	9.99429
OPN3	6.97334	7.60059	7.48026	9.0187	10.2311	10.2833
TELO2	6.79335	7.35834	7.24712	5.86825	6.1991	6.01102
KMT5A	7.17746	7.45654	7.04651	5.80853	6.18399	6.34431
LOX	3.62556	3.10992	4.00542	7.25133	5.88389	5.96863
PHLDA1	6.34607	6.45923	6.06049	8.19158	7.36566	7.7108
PPP1R15A	6.22987	5.69209	6.14405	7.01539	7.41001	7.60219
PDGFB	6.71436	6.72093	7.19008	7.83822	8.41881	8.35701
NR3C1	5.35217	5.88658	5.33517	7.03397	6.59609	6.67281
MSTO2P	7.4343	6.69045	7.05187	5.96182	5.6975	5.69706
UBE2G2	8.19307	8.09626	7.67791	6.99219	6.88992	6.5018
SIGIRR	7.56448	7.96759	8.22147	6.63804	6.91388	6.79171
LIMCH1	3.72828	4.78303	4.15795	6.56265	6.10864	5.88145
GPATCH2	7.21722	7.10377	7.10471	6.06777	5.0587	5.56612
KCNJ3	5.38094	4.72861	4.67571	3.73997	3.67521	3.66775
GLRX	6.40673	5.47957	5.15483	7.66341	7.66442	7.7201
MT1X	9.36559	8.9297	9.23095	11.2948	10.4706	10.4937
HGH1	8.68654	8.43557	8.88042	7.15308	7.73484	7.61969
JAK2	4.87238	5.52931	5.1483	3.91812	4.2388	4.04182
SAMD4A	3.29283	4.72146	4.10692	6.20638	6.1907	6.13891
KLF10	9.28351	9.43177	9.24162	11.0872	10.5009	10.2695
TMEM123	9.34791	9.34212	8.8193	10.7387	10.2904	10.213
MYC	10.5713	9.91927	9.98885	11.2578	11.2079	11.4626
TIGAR	7.6248	7.43568	7.07034	6.34025	5.57475	5.97749
RPP25	4.3274	4.42102	4.24907	3.44537	2.56097	2.71896
TUBB2A	8.92404	9.0656	8.99007	9.77241	10.4346	10.542
HLA-DRB1	6.3992	6.09207	7.05349	7.90697	8.50839	8.61993
ZNF84	7.95683	8.04631	7.71748	9.35277	9.15096	8.67579
SVIL	6.71715	7.58389	7.68762	8.7788	9.05082	9.08507
NCBP1	8.5091	9.11172	8.87348	7.56538	7.85652	7.901
TMCO3	5.86825	6.12628	5.5857	6.97925	7.80065	7.94085
CCDC28A	6.4897	5.98056	5.7095	7.94863	7.25043	7.60325
FBXL6	7.15178	7.87326	7.6075	6.21125	6.51289	6.42978
SLC35D1	6.01361	6.73925	6.17419	5.00315	5.25642	5.1719
DPYSL4	4.39082	5.3847	4.74905	6.4897	6.17328	6.39277
TNFAIP8	6.81976	6.28857	6.00833	9.80392	8.36812	8.51385
SELENBP1	7.57289	8.065	7.43727	6.55285	5.64761	6.09908
MSL1	8.53275	8.99565	9.01631	7.44686	7.68041	8.0154
RNASEH1	7.82237	7.3182	7.3052	6.68954	6.35178	6.35716
RAP2B	8.21418	7.35338	7.59766	9.20093	8.95803	8.96688
SENP3	7.67256	7.15308	7.57289	6.13024	6.64189	6.39199
RIPK4	7.2033	6.65194	6.86499	8.92852	7.99483	8.4094
ATR	7.98457	8.43457	7.91566	7.25352	6.95211	6.66031
CDK7	8.50087	8.22342	8.23954	9.96108	9.15268	9.50385
TIPARP	7.58581	7.98803	6.85494	9.1095	8.99565	9.38541
JADE2	7.44254	7.08368	6.73616	6.03715	5.23394	5.4029
PYCRL	4.16979	4.83126	3.6571	2.74355	2.39818	2.34626
ADORA1	6.28216	6.41341	6.0632	4.63591	5.17826	5.3892
PLXNB3	6.42066	6.2546	6.42295	7.53887	7.74896	7.02475
ZMPSTE24	9.98078	10.5501	10.5677	8.52466	9.17616	9.20218
CAPN2	7.69157	7.6163	7.3204	8.38895	9.22639	9.1772
SNORA11E	5.98535	6.03309	6.52801	6.95896	7.38272	7.28656
FAM114A1	6.89698	6.23052	6.06589	7.72878	7.81763	7.48899
POLE2	7.95423	8.63807	8.19741	7.21316	6.83982	7.29
PPFIA4	4.61326	2.83994	3.19063	6.39199	6.20038	5.86497
FAM47E-STBD1	4.45487	6.0785	5.89309	7.72254	9.07669	9.10586
PUS1	7.4052	7.32749	6.81835	6.25078	5.51079	5.52506
FOXO1	6.6162	6.27862	6.10239	7.92576	7.41693	7.23098
MCM3AP-AS1	7.59521	7.30039	7.15052	8.75892	8.2384	8.17724
GPR137B	7.23921	7.65473	6.98471	8.62556	8.12969	8.55798
PPP1R10	7.56034	7.98208	7.63413	6.97668	6.34012	6.25167
BLCAP	9.07852	9.67146	9.09887	10.1061	10.5261	10.5781
GCH1	9.13156	9.0987	8.96017	8.38025	7.54587	7.86501
HEY1	4.78895	4.91282	5.11234	8.92039	7.12681	7.04867
TYW1	6.41341	7.27796	6.90989	5.67312	5.79332	5.38269
STC2	8.19093	8.698	8.88255	9.64095	10.668	10.3472
PLAGL1	3.02366	3.73997	3.45767	4.8852	4.35502	4.49358
PLPP2	6.81186	7.6056	7.27447	6.24704	5.71808	6.0327
PRKAB2	5.74915	5.4952	6.24389	7.76588	7.07218	6.99874
OLFM1	7.17635	7.83593	7.66056	6.11063	6.55254	6.63442
SPRR1B	3.23946	4.20703	4.43088	5.57522	5.45554	5.86936
WWC2	6.08845	6.16847	5.92884	8.2209	7.18853	7.24475
EFNA3	8.19487	7.61284	8.17471	8.7701	9.28521	9.17815
BLM	7.34537	6.8801	6.98004	5.86701	6.41814	5.8766
SOCS2	4.94776	6.13024	5.39556	3.98799	4.02591	3.96383
HECA	7.42562	7.18391	6.64189	8.34758	8.18742	8.01365
SPAG1	5.91833	6.34193	5.17826	3.80857	3.00077	4.22868
MNT	7.67335	6.98264	7.21749	8.50353	8.22342	8.15647
NMB	8.09916	7.54096	8.05637	8.7701	9.16385	9.58622
AHNAK	9.04024	9.56738	9.3154	10.2399	11.3639	10.9497
EFNA1	8.5585	9.35187	9.10586	9.92607	10.3915	10.1651
THAP7	7.85546	7.51502	7.4685	6.90177	6.49412	6.10596
PLAC8	3.63057	3.46091	2.3214	5.10591	4.7109	5.50495
MBNL2	7.07034	7.23639	6.75866	8.52785	7.82889	7.9615
UTP20	7.02798	7.21565	6.75577	6.30356	5.62509	6.03759
FBXO16	7.62578	6.1366	4.85442	9.64811	9.55533	9.41753
GBAP1	8.65145	9.14371	9.22117	7.64113	8.1514	8.13056
GPRC5A	9.70906	10.213	10.309	11.0614	12.2023	12.1343
F2RL1	5.78299	6.44413	6.03309	7.0192	8.10017	7.85039
SLC24A3	6.04878	7.48508	6.63442	4.87669	5.16674	4.79018
HSPA2	7.37535	7.8968	7.55241	6.36984	6.95483	6.31022
RNASE4	3.06486	2.61261	3.0922	6.90721	4.91628	5.04015
TBC1D30	6.50661	6.95896	6.4252	5.84909	4.95914	5.27662
TRIM13	5.6975	6.16582	6.04809	7.90056	7.04416	6.98857
NAP1L2	5.02046	4.83853	4.30703	3.91055	3.3827	3.24931
DDHD2	6.66365	6.98471	6.51371	8.29441	7.53348	7.67594
AFF1	6.52943	6.69298	6.06478	8.42899	7.62288	7.48975
ANXA6	8.49321	7.85039	8.40523	6.95099	7.42028	7.33075
SLC2A1	6.4502	7.32432	7.54693	8.3941	9.58561	9.49618
S100A2	7.59309	6.29323	5.75481	9.4383	8.87602	8.57811
CSGALNACT1	4.14162	5.39927	5.90643	7.78481	7.37725	7.07749
POLA1	7.5152	8.27298	7.85469	6.96827	6.33532	6.80787
ITGA2	6.44545	6.8438	7.14711	7.74666	8.57811	7.98639
AREG	10.8939	10.4791	9.9873	11.9711	11.6985	11.4133
HMBS	8.64859	7.964	8.05144	7.2555	7.17746	6.58475
TTC39A	6.42011	6.76897	7.19164	5.90827	5.45946	5.83483
PPP1R3D	8.34758	8.88316	8.07857	7.53764	6.67029	6.78873
GPR87	6.40004	5.73163	5.8314	8.24217	7.23039	7.22511
CDC25A	6.55435	6.95699	6.73035	5.30087	5.91306	6.01361
SRSF6	8.782	8.3709	8.39218	7.87497	7.40917	7.08298
SLC30A1	6.82629	7.68664	7.34551	6.1577	6.37367	6.24389
MANSC1	8.11669	8.28406	8.45882	7.67076	6.93156	6.77769
BMP7	9.86371	10.5218	10.4583	8.89582	9.45461	9.30552
AMIGO3	6.43474	7.28359	6.43638	5.51699	5.32139	5.71247
OLFML2A	4.03409	5.91708	5.4633	7.08508	8.65726	8.40887
SLC25A13	7.95858	7.90582	7.5575	7.18367	6.67593	6.3602
ANKZF1	5.83963	6.17246	6.71594	7.43315	7.23553	7.17746
CXCL12	6.39586	8.16195	8.14345	4.50069	5.22834	5.4602
DUSP10	6.07575	5.46871	5.34394	6.96373	6.45232	6.63037
HSPA14	8.96428	8.41183	8.35094	7.83165	6.9675	7.06973
CD44	6.9146	7.30119	7.25838	7.81488	8.78716	8.67946
LOC101928615	6.78873	7.0344	5.6556	8.51701	8.38348	7.89368
HEXIM1	8.43785	8.02586	7.82564	7.27017	7.01349	6.40903
SUOX	7.09632	7.29134	6.28068	5.77489	5.1367	5.59327
ITGAE	9.72422	9.18	9.11259	8.5732	7.68625	8.05907
LOC100996809	6.41631	6.42705	7.57867	8.11091	8.71711	8.41406
ATP1B1	10.3676	11.1666	11.302	11.964	12.3738	12.1032
PBX1	9.55821	8.91879	8.81554	8.32579	7.69417	7.68762
SLC5A6	9.11708	9.704	9.80039	7.51035	8.47278	8.38837
DNAJB2	5.93152	6.33944	5.56492	7.12603	6.66805	7.12145
THTPA	7.70096	7.42657	7.49418	6.23486	6.25244	7.02892
SORL1	5.14129	6.17466	5.70766	6.94463	6.75278	6.7632
MGAT5	7.89989	8.2894	8.43699	9.02592	10.2718	10.2232
RSBN1	7.978	8.36897	7.64113	9.66524	9.02419	8.88562
LOC100505984	6.98181	6.41427	6.03715	7.55964	7.60896	7.42231
MGST3	8.62515	8.79794	8.84036	9.24792	10.0311	10.0419
MKKS	7.00112	6.93156	6.83881	6.24451	5.02357	5.12465
AHR	6.18374	6.23012	6.369	7.95006	7.28656	6.93115
PER2	6.00454	6.41731	6.05852	7.71879	6.99946	6.92838
CEACAM5	6.22934	5.70469	6.2843	6.73346	7.54535	7.36264
RPP40	7.67791	7.20799	7.69417	6.74402	5.54868	5.55642
KIAA0355	4.14762	4.64782	3.96383	6.0261	5.10888	5.39
PDK2	5.83602	5.96448	5.79332	5.34552	4.72861	4.4066
SAV1	6.19669	5.88979	5.41189	7.56478	6.63325	7.20869
BACE2	8.34987	8.34806	9.15831	9.5386	10.6613	10.4529
C1orf115	5.24013	5.99692	5.80526	6.98143	6.41922	6.72838
HNRNPA1	8.76218	8.7244	8.22342	10.034	9.30742	9.45915
PMEPA1	8.91068	8.27194	8.98442	9.47941	10.2463	9.91232
GADD45A	7.09829	6.42978	6.06509	8.53095	7.78945	7.67594
ANXA9	8.91436	8.27566	8.62935	7.91188	6.9257	7.0312
RLF	3.64146	4.62673	3.71386	6.64298	5.59402	5.30592
ECE1	6.90579	7.36686	7.66179	8.03296	8.88439	8.81183
SULF1	8.33404	8.15098	7.90323	7.43054	6.15292	6.33628
PRRG1	6.261	6.59185	6.33304	8.48972	7.30039	7.48566
ALG6	7.75124	8.73654	8.32921	7.10049	6.87554	7.39892
PIGA	6.38827	6.47538	6.04566	7.87891	7.19347	7.0009
C1GALT1	6.39358	5.90175	6.5822	7.73204	7.29765	6.99219
WISP2	8.04896	9.33023	9.80287	10.6065	12.1534	12.2571
DOLK	7.63873	8.93377	9.01042	5.98056	6.92894	6.94815
SEMA3F	8.04215	8.48861	8.62049	6.93156	7.60089	7.61085
KAT2B	4.3736	5.21272	4.37264	6.63748	5.65221	5.92033
IRF6	6.09173	5.37283	5.34615	7.09632	6.3423	6.80951
SLC6A6	5.40212	6.25381	6.16582	6.87818	8.28241	8.34369
E2F8	7.36754	8.00246	7.28297	6.85629	6.49221	6.17121
CLK3	8.84168	7.70988	8.34488	9.35593	9.58414	9.4255
CBLB	5.96587	6.03205	5.61059	7.52259	6.6879	6.64298
TMEM165	8.7249	9.48865	9.01425	9.75867	10.7184	10.5009
MIR6785	6.29784	5.65774	5.34979	6.98288	6.75044	6.62061
PDSS1	7.85688	8.19694	7.4678	7.14109	6.29948	6.80297
SNAPC1	7.28297	7.39725	6.76347	9.53713	8.36652	8.20595
FSCN1	7.48566	6.5018	6.56377	8.43429	8.04052	7.79381
KLF11	5.19391	5.56801	3.89752	6.44144	6.58056	6.86899
SNX10	7.27215	7.18782	6.38704	8.15387	7.87497	7.83924
SLC29A1	7.88079	8.56638	8.57042	6.82247	7.32728	7.60476
SLC17A5	5.48873	5.41783	5.35939	6.39277	6.03143	7.13713
SLC2A10	8.24287	8.70014	7.94768	7.66565	6.80801	6.82526
KRT7	5.63864	6.53261	5.5379	6.80212	7.08585	7.24787
TMEM265	6.51289	7.53065	7.359	7.97282	8.56982	8.59569
CHML	4.82594	5.85129	5.33467	6.86131	6.15421	7.16311
HYOU1	10.1723	10.8817	10.7468	9.01978	9.80245	9.70906
TNS3	6.41507	7.02975	6.52684	5.50259	5.30087	6.11254
MKNK2	8.86212	8.89493	8.10181	10.2766	9.57348	9.51706
GAREM1	4.88062	6.80177	5.88021	7.94116	7.43177	7.82237
ZNF654	3.44798	4.7692	3.37275	5.76753	5.32963	5.223
ETNK2	5.70469	5.63206	6.55376	4.85442	5.11802	4.88661
LAMC1	8.15261	8.63574	8.58901	8.95803	9.87766	9.67296
PANX1	5.18524	6.45439	6.041	6.93263	7.24528	7.56846
TRIM29	5.51245	4.953	5.01417	6.05836	8.01754	8.09233
ANXA3	5.66627	6.79171	5.94049	7.25633	7.14418	7.31486
ALDH4A1	6.67877	8.10894	6.96891	5.77671	5.89698	5.86001
ODC1	9.64677	9.10638	9.25827	8.55257	6.77397	7.49964
TVP23B	7.6899	7.82432	7.13856	9.24073	8.57042	8.26785
ELOVL6	8.02768	8.40523	8.01269	7.6976	6.88652	6.74019
POLI	5.39722	5.73774	5.43731	7.26809	6.28943	6.29948
LETMD1	6.43189	6.91564	6.14746	8.28432	7.24584	7.57814
LARS2	6.04223	5.50154	4.96404	4.6001	4.34039	4.51378
BCL10	7.41161	6.86449	7.10978	9.25206	7.97391	8.18794
MYBBP1A	6.72464	6.89511	6.46867	6.03966	4.81149	5.62353
SPTBN1	6.07455	7.13354	6.69728	7.42096	7.975	7.81099
EDN1	5.75783	5.02579	5.15657	5.88979	6.46048	6.6764
IRS2	4.39307	6.07801	5.35339	6.82442	6.65851	7.01724
LRRC15	2.6289	2.62687	3.06018	3.50961	3.83823	4.77923
MDM1	4.49069	5.43958	4.31041	3.84176	3.50735	3.22954
FAM208B	9.3179	9.74564	9.28426	8.99211	8.33177	8.02128
MOCOS	5.79161	6.05142	4.66753	4.35773	3.80626	4.15568
FN1	8.07705	8.75726	8.96688	9.31958	10.1552	9.66928
ZNF165	3.921	4.1878	3.39165	6.33628	4.75414	5.22408
FNBP1L	7.43727	8.03788	6.81186	9.65743	8.59324	8.6157
RNFT2	3.77244	4.84766	4.08115	3.44721	2.49446	2.86777
VKORC1	9.92768	10.3026	10.6886	10.8333	11.6158	11.5121
B3GALNT1	7.94433	9.10731	8.56118	7.31535	7.49462	7.6185
ITPKB	4.90645	6.04262	5.15249	4.34158	4.36169	4.22286
KIFAP3	5.0516	6.37367	5.77083	7.00112	6.83723	6.83881
SETBP1	4.34895	5.29263	5.35717	6.462	5.93152	5.93202
NDUFS6	10.2206	9.36838	9.6951	9.17414	8.03778	8.20338
SLC38A6	7.22062	7.79004	7.38001	6.98046	5.82247	6.14802
BAK1	5.93594	6.52374	7.01382	5.72905	5.24376	5.43958
URB2	4.64001	5.4896	4.94789	4.16806	2.39659	3.44942
ARHGAP29	6.02403	6.97148	4.80262	7.64754	7.92957	7.78233
PCOLCE2	3.47998	4.44126	3.42273	5.88658	4.7692	4.91628
HIRA	7.82564	7.74111	7.14156	7.01724	5.65657	6.00364
CRELD2	8.65471	9.12018	9.29255	7.17827	8.34458	8.06104
EMP2	10.7542	11.5002	11.6098	9.63027	10.5357	10.3576
SERPINE1	5.60069	5.08039	6.01539	8.64923	6.86699	6.83413
PLIN2	5.78885	5.56612	5.6975	7.65519	6.19727	6.84894
ATG3	8.98442	8.57674	8.34684	8.21111	7.21162	7.14649
CKMT1A	8.74253	7.71949	8.01586	7.55798	6.58517	6.66226
TMEM50B	8.23737	8.79744	8.65543	6.93778	7.73136	7.99108
EPN3	6.61719	6.8526	6.33484	5.66616	3.71242	5.26986
B3GNT4	5.87922	6.78811	6.60444	6.9935	7.77914	8.08891
CD55	7.22795	8.22426	8.34562	8.62744	9.71675	9.521
KIAA0430	7.00028	7.53154	6.80177	8.74253	7.88486	7.80555
HLA-J	6.36143	7.06075	7.07796	7.31719	8.40678	8.15261
PLBD1	5.18846	6.23369	5.69575	4.81304	3.36088	4.50346
HOXC6	8.37336	7.96229	7.9328	7.70744	6.47781	6.45829
CLIC3	9.9291	10.6867	10.6867	8.49783	9.73192	9.38151
ADA	6.8823	6.24657	6.43334	8.1814	7.16379	7.29417
BCOR	4.56407	5.63552	5.08039	6.80454	5.89265	6.03995
FLNB	8.31069	9.14189	9.00642	9.3096	10.3511	10.3026
SCNN1B	5.46386	2.94827	4.22995	5.69506	6.6919	7.07218
NREP	5.74253	6.05989	4.94986	7.12642	6.45829	6.43334
PTRF	4.60449	5.60779	5.63477	5.98535	6.549	6.39403
EXPH5	3.34577	4.40903	4.47612	5.68157	5.15552	4.90278
ATP6V0A2	4.97003	6.75688	6.15367	4.28131	4.43649	4.84404
MRPL12	10.2096	9.33212	9.42238	9.17077	8.09063	8.34332
FOXRED2	7.88126	8.21481	7.39151	6.11907	7.15052	7.04557
ADGRE2	4.16052	3.26866	2.64586	4.751	4.24046	4.7526
LOXL1	9.37373	10.668	10.1456	10.7024	11.6229	11.7433
ZBTB10	5.24995	4.47092	3.87017	7.9741	5.82114	5.96587
BMP4	4.64271	5.0445	5.67611	5.62018	6.503	6.4395
MANBA	6.42625	7.6613	7.6094	7.96458	8.63903	8.67095
SNAPC5	7.7913	7.35536	6.79483	6.66738	5.63243	6.39057
MXRA7	7.63215	7.52627	7.6028	7.87979	9.50385	9.25041
CRISPLD2	4.6928	4.86135	5.30396	5.27354	6.43638	6.21602
SGK1	4.87818	5.85873	4.11195	3.68252	3.68817	3.61382
MAP3K5	5.05909	6.03474	5.24243	7.11748	6.28068	6.16777
DUSP4	8.53801	7.86138	7.57755	9.87072	8.86419	8.72264
WFS1	7.97123	8.94155	9.00946	7.08436	7.93232	7.71879
HLA-C	9.47218	9.89404	10.4295	10.3511	11.3511	11.2918
AGMAT	6.63122	6.84677	6.61249	6.3891	4.91012	5.54277
EGR3	8.52086	8.33951	7.72836	7.83593	6.70849	6.57709
SDC4	9.67492	9.87679	10.3958	10.2994	11.5731	11.3808
SC5D	6.34136	7.07626	6.99946	7.13969	8.25163	8.0739
FLRT3	4.53346	6.52025	5.91239	7.5008	7.10999	6.82573
EPS8	9.22045	9.38463	8.70411	8.78859	7.55528	7.94611
EDEM3	6.20399	7.62326	6.81095	6.01428	5.59327	5.93001
PTPRO	9.84302	9.39674	9.76698	9.96039	11.608	11.0441
TOR3A	8.10181	9.50498	9.19618	6.9533	8.02669	7.92836
SYNGR2	10.5245	11.4218	11.3672	9.3669	10.4234	10.3384
DHX29	7.76328	7.87923	7.12271	7.28567	5.97576	6.07194
LOC100272216	5.73453	5.91833	5.03027	6.20304	7.22152	6.27862
CUTC	6.446	6.24595	6.23486	6.05161	4.59326	5.24853
C16orf59	5.07154	5.96806	3.95651	3.73548	3.58569	3.53552
ARTN	7.08789	5.65495	6.77728	7.41522	7.61504	7.59208
PXDN	8.13208	8.99061	9.09688	9.11379	10.7695	10.5826
AP5M1	8.52466	8.28787	7.92276	7.95146	5.87419	6.34343
AUNIP	5.73698	5.75783	4.77923	4.76616	3.17992	4.33657
ZNF185	8.21318	8.96017	9.2493	9.18915	10.4497	10.2498
LOC102724229	4.2163	4.47678	3.71993	5.81667	5.14412	4.49934
PRSS23	11.9297	12.3201	12.5576	10.3405	11.6313	11.6193
MPI	6.20901	5.19944	5.11114	7.12992	6.22188	6.30515
SLC52A2	9.64811	10.4706	10.5501	8.45004	9.58703	9.46618
ALDH5A1	6.64086	7.56323	6.49037	6.46362	5.61307	5.58356
SLCO4A1	7.07218	7.92393	8.06254	8.01947	10.1187	9.87316
FHL2	9.44347	7.95584	7.8727	9.9375	9.37873	9.58201
GDPD3	6.07129	7.69971	7.95941	5.57736	6.0841	5.99769
